# Supplementary material for: rac-Carbon­yl{1-[(diphenyl­phosphino)meth­yl]ethanethiol­ato}(triphenyl­phosphine)rhodium(I)
Source: Acta Crystallogr Sect E Struct Rep Online. 2008 Oct 25;64(Pt 11):m1465. doi: 10.1107/S1600536808034284 (PMC2959607; doi:10.1107/S1600536808034284)
Supplement: Supplementary file 1 [file e-64-m1465-sup1.cif]

##############################################################################
###                                                                        ###
###        Electronic paper (Acta Crystallographica Section E)             ###
###                                                                        ###
##############################################################################
#                                                                            #
# This CIF contains the data in a paper accepted for publication in Acta     #
# Crystallographica Section E. It conforms to the requirements of Notes      #
# for Authors for Section E, and has been peer reviewed under the auspices   #
# of the IUCr Commission on Journals.                                        #
#                                                                            #
# Full details of the Crystallographic Information File format               #
# are given in the paper "The Crystallographic Information File (CIF):       #
# a New Standard Archive File for Crystallography" by S. R. Hall, F. H.      #
# Allen and I. D. Brown [Acta Cryst. (1991), A47, 655-685].                  #
#                                                                            #
# The current version of the core CIF dictionary is obtainable from          #
# ftp://ftp.iucr.org/pub/cif_core.dic. The current version number is 2.4.    #
#                                                                            #
# Software is freely available for graphical display of the structure(s) in  #
# this CIF.  For information consult the CIF home page http://www.iucr.org/  #
# cif/home.html                                                              #
#                                                                            #
# This file may be used for bona fide research purposes within the           #
# scientific community so long as proper attribution is given to the journal # 
# article from which it was obtained.                                        #
#                                                                            #
##############################################################################
                                             
data_I
_audit_creation_method     SHELXL-97
_chemical_name_systematic
;
<i>rac</i>-Carbonyl{1-
[(diphenylphosphino)methyl]ethanethiolato}(triphenylphosphine)rhodium(I)
;
_chemical_name_common     ?
_chemical_formula_moiety     'C34 H31 O P2 Rh S'
_chemical_formula_sum     'C34 H31 O P2 Rh S'
_chemical_formula_iupac     '[Rh (C15 H16 P S) (C18 H15 P) (C O)]'
_chemical_formula_weight     652.50
_chemical_melting_point     ?
_symmetry_cell_setting     'orthorhombic'
_symmetry_space_group_name_H-M     'P b c a'
_symmetry_space_group_name_Hall     '-P 2ac 2ab'
loop_
    _symmetry_equiv_pos_as_xyz
    'x, y, z'
    '-x+1/2, -y, z+1/2'
    '-x, y+1/2, -z+1/2'
    'x+1/2, -y+1/2, -z'
    '-x, -y, -z'
    'x-1/2, y, -z-1/2'
    'x, -y-1/2, z-1/2'
    '-x-1/2, y-1/2, z'
_cell_length_a     10.3142(7)
_cell_length_b     16.8650(10)
_cell_length_c     34.984(2)
_cell_angle_alpha     90.0
_cell_angle_beta     90.0
_cell_angle_gamma     90.0
_cell_volume     6085.5(6)
_cell_formula_units_Z     8
_cell_measurement_reflns_used     7386
_cell_measurement_theta_min     2.29
_cell_measurement_theta_max     30.99
_cell_measurement_temperature     298(2)
_exptl_crystal_description     Prism
_exptl_crystal_colour     Yellow
_exptl_crystal_size_max     0.26
_exptl_crystal_size_mid     0.23
_exptl_crystal_size_min     0.03
_exptl_crystal_density_diffrn     1.424
_exptl_crystal_density_meas     .
_exptl_crystal_density_method     'not measured'
_exptl_crystal_F_000     2672
_exptl_absorpt_coefficient_mu     0.760
_exptl_absorpt_correction_type     multi-scan
_exptl_absorpt_process_details     '(SADABS; Sheldrick, 1996)'
_exptl_absorpt_correction_T_min     0.8268
_exptl_absorpt_correction_T_max     0.9775
_exptl_special_details
;
;
_diffrn_ambient_temperature     298(2)
_diffrn_radiation_type     MoK\a
_diffrn_radiation_wavelength     0.71073
_diffrn_radiation_source     'fine-focus sealed tube'
_diffrn_radiation_monochromator     graphite
_diffrn_measurement_device_type     'Bruker SMART APEX CCD area-detector'
_diffrn_measurement_method     \w
_diffrn_detector_area_resol_mean     0.83
_diffrn_reflns_number     48521
_diffrn_reflns_av_R_equivalents     0.0953
_diffrn_reflns_av_sigmaI/netI     0.0545
_diffrn_reflns_theta_min     2.29
_diffrn_reflns_theta_max     25.35
_diffrn_reflns_theta_full     25.35
_diffrn_measured_fraction_theta_max     0.999
_diffrn_measured_fraction_theta_full     0.999
_diffrn_reflns_limit_h_min     -12
_diffrn_reflns_limit_h_max     12
_diffrn_reflns_limit_k_min     -20
_diffrn_reflns_limit_k_max     20
_diffrn_reflns_limit_l_min     -42
_diffrn_reflns_limit_l_max     42
_diffrn_standards_number     .
_diffrn_standards_interval_count     .
_diffrn_standards_interval_time     ?
_diffrn_standards_decay_%     .
_refine_special_details
;
Refinement of <i>F</i>^2^ against ALL reflections. The weighted <i>R</i>-factor
<i>wR</i> and goodness of fit <i>S</i> are based on <i>F</i>^2^, conventional
<i>R</i>-factors <i>R</i> are based on <i>F</i>, with <i>F</i> set to zero for
negative <i>F</i>^2^. The threshold expression of <i>F</i>^2^ >
\s(<i>F</i>^2^) is used only for calculating <i>R</i>-factors(gt) <i>etc</i>.
and is not relevant to the choice of reflections for refinement.
<i>R</i>-factors based on <i>F</i>^2^ are statistically about twice as large
as those based on <i>F</i>, and <i>R</i>- factors based on ALL data will be
even larger.
;
_reflns_number_total     5573
_reflns_number_gt     4152
_reflns_threshold_expression     I>2\s(I)
_refine_ls_structure_factor_coef     Fsqd
_refine_ls_matrix_type     full
_refine_ls_R_factor_all     0.0739
_refine_ls_R_factor_gt     0.0491
_refine_ls_wR_factor_gt     0.0993
_refine_ls_wR_factor_ref     0.1081
_refine_ls_goodness_of_fit_ref     1.059
_refine_ls_restrained_S_all     1.058
_refine_ls_number_reflns     5573
_refine_ls_number_parameters     372
_refine_ls_number_restraints     45
_refine_ls_hydrogen_treatment     constr
_refine_ls_weighting_scheme     calc
_refine_ls_weighting_details
          'calc w=1/[\s^2^(Fo^2^)+(0.0403P)^2^+6.156P] where P=(Fo^2^+2Fc^2^)/3'
_atom_sites_solution_hydrogens     geom
_atom_sites_solution_primary     direct
_atom_sites_solution_secondary     difmap
_refine_ls_shift/su_max     0.001
_refine_ls_shift/su_mean     0.000
_refine_diff_density_max     0.648
_refine_diff_density_min     -0.493
_refine_ls_extinction_method     none
_refine_ls_extinction_coef     ?
loop_
    _atom_type_symbol
    _atom_type_description
    _atom_type_scat_dispersion_real
    _atom_type_scat_dispersion_imag
    _atom_type_scat_source
    'C' 'C' 0.0033 0.0016
                         'International Tables Vol C Tables 4.2.6.8 and 6.1.1.4'
    'H' 'H' 0.0000 0.0000
                         'International Tables Vol C Tables 4.2.6.8 and 6.1.1.4'
    'O' 'O' 0.0106 0.0060
                         'International Tables Vol C Tables 4.2.6.8 and 6.1.1.4'
    'P' 'P' 0.1023 0.0942
                         'International Tables Vol C Tables 4.2.6.8 and 6.1.1.4'
    'S' 'S' 0.1246 0.1234
                         'International Tables Vol C Tables 4.2.6.8 and 6.1.1.4'
    'Rh' 'Rh' -1.1178 0.9187
                         'International Tables Vol C Tables 4.2.6.8 and 6.1.1.4'
_computing_data_collection     'SMART (Bruker, 1999)'
_computing_cell_refinement     'SMART (Bruker, 1999)'
_computing_data_reduction     'SAINT-Plus (Bruker, 1999)'
_computing_structure_solution     'SHELXTL (Sheldrick, 2008)'
_computing_structure_refinement     'SHELXTL (Sheldrick, 2008)'
_computing_molecular_graphics
   'ORTEPIII (Burnett & Johnson, 1996) and ORTEP-3 for Windows (Farrugia, 1997)'
_computing_publication_material     'SHELXTL (Sheldrick, 2008)'
loop_
    _atom_site_type_symbol
    _atom_site_label
    _atom_site_fract_x
    _atom_site_fract_y
    _atom_site_fract_z
    _atom_site_U_iso_or_equiv
    _atom_site_adp_type
    _atom_site_calc_flag
    _atom_site_refinement_flags
    _atom_site_occupancy
    _atom_site_disorder_assembly
    _atom_site_disorder_group
    Rh Rh1 0.32255(3) 0.37305(2) 0.105932(9) 0.03228(11) Uani d DU 1 . .
    C C34 0.1592(15) 0.377(2) 0.0860(10) 0.047(4) Uani d PDU 0.61(5) A 1
    O O1 0.0553(7) 0.3812(17) 0.0750(4) 0.067(4) Uani d PDU 0.61(5) A 1
    C C34A 0.154(2) 0.363(3) 0.0902(18) 0.050(5) Uani d PDU 0.39(5) A 2
    O O1A 0.0544(11) 0.344(2) 0.0794(8) 0.068(5) Uani d PDU 0.39(5) A 2
    S S1 0.53111(12) 0.35920(9) 0.13006(4) 0.0596(4) Uani d . 1 A .
    P P1 0.40804(11) 0.32103(6) 0.05089(3) 0.0316(3) Uani d . 1 A .
    P P2 0.26119(11) 0.43243(7) 0.16325(3) 0.0357(3) Uani d . 1 A .
    C C1 0.3715(4) 0.2171(2) 0.04190(12) 0.0331(9) Uani d . 1 . .
    C C2 0.3274(5) 0.1695(3) 0.07131(13) 0.0519(13) Uani d . 1 A .
    H H2 0.3099 0.1913 0.0952 0.062 Uiso calc R 1 . .
    C C3 0.3096(6) 0.0894(3) 0.06497(15) 0.0610(15) Uani d . 1 . .
    H H3 0.2819 0.0573 0.0850 0.073 Uiso calc R 1 A .
    C C4 0.3320(5) 0.0561(3) 0.02980(15) 0.0555(14) Uani d . 1 A .
    H H4 0.3186 0.0021 0.0260 0.067 Uiso calc R 1 . .
    C C5 0.3742(5) 0.1030(3) 0.00031(14) 0.0481(12) Uani d . 1 . .
    H H5 0.3891 0.0810 -0.0237 0.058 Uiso calc R 1 A .
    C C6 0.3945(4) 0.1826(3) 0.00618(12) 0.0398(10) Uani d . 1 A .
    H H6 0.4239 0.2140 -0.0139 0.048 Uiso calc R 1 . .
    C C7 0.3736(4) 0.3667(2) 0.00480(11) 0.0340(10) Uani d . 1 . .
    C C8 0.2469(5) 0.3649(3) -0.00953(13) 0.0435(11) Uani d . 1 A .
    H H8 0.1823 0.3391 0.0042 0.052 Uiso calc R 1 . .
    C C9 0.2169(6) 0.4009(3) -0.04367(14) 0.0540(13) Uani d . 1 . .
    H H9 0.1326 0.3987 -0.0530 0.065 Uiso calc R 1 A .
    C C10 0.3106(7) 0.4400(3) -0.06404(15) 0.0661(16) Uani d . 1 A .
    H H10 0.2893 0.4650 -0.0869 0.079 Uiso calc R 1 . .
    C C11 0.4348(7) 0.4422(3) -0.05088(15) 0.0677(17) Uani d . 1 . .
    H H11 0.4983 0.4682 -0.0650 0.081 Uiso calc R 1 A .
    C C12 0.4671(5) 0.4061(3) -0.01658(14) 0.0542(13) Uani d . 1 A .
    H H12 0.5521 0.4082 -0.0078 0.065 Uiso calc R 1 . .
    C C13 0.5832(4) 0.3222(3) 0.05573(12) 0.0400(11) Uani d . 1 . .
    H H13A 0.6223 0.2877 0.0368 0.048 Uiso calc R 1 A .
    H H13B 0.6159 0.3755 0.0519 0.048 Uiso calc R 1 . .
    C C14 0.6172(5) 0.2934(3) 0.09580(13) 0.0489(12) Uani d . 1 A .
    H H14 0.5864 0.2389 0.0991 0.059 Uiso calc R 1 . .
    C C15 0.7617(5) 0.2968(4) 0.10406(16) 0.0695(17) Uani d . 1 . .
    H H15A 0.8064 0.2603 0.0876 0.104 Uiso calc R 1 A .
    H H15B 0.7770 0.2827 0.1303 0.104 Uiso calc R 1 . .
    H H15C 0.7930 0.3496 0.0995 0.104 Uiso calc R 1 . .
    C C16 0.2358(5) 0.3652(3) 0.20339(13) 0.0448(12) Uani d . 1 . .
    C C17 0.2788(5) 0.2880(3) 0.20110(15) 0.0578(14) Uani d . 1 A .
    H H17 0.3237 0.2708 0.1796 0.069 Uiso calc R 1 . .
    C C18 0.2550(7) 0.2360(4) 0.23093(17) 0.0781(19) Uani d . 1 . .
    H H18 0.2830 0.1837 0.2293 0.094 Uiso calc R 1 A .
    C C19 0.1906(6) 0.2614(4) 0.26265(18) 0.081(2) Uani d . 1 A .
    H H19 0.1741 0.2260 0.2824 0.098 Uiso calc R 1 . .
    C C20 0.1502(6) 0.3382(5) 0.26568(16) 0.080(2) Uani d . 1 . .
    H H20 0.1097 0.3556 0.2879 0.096 Uiso calc R 1 A .
    C C21 0.1692(6) 0.3896(4) 0.23600(15) 0.0683(17) Uani d . 1 A .
    H H21 0.1376 0.4411 0.2376 0.082 Uiso calc R 1 . .
    C C22 0.3760(4) 0.5072(3) 0.17966(13) 0.0432(11) Uani d . 1 . .
    C C23 0.4103(6) 0.5192(3) 0.21715(15) 0.0634(15) Uani d . 1 A .
    H H23 0.3800 0.4849 0.2359 0.076 Uiso calc R 1 . .
    C C24 0.4899(7) 0.5821(4) 0.2272(2) 0.086(2) Uani d . 1 . .
    H H24 0.5136 0.5894 0.2526 0.103 Uiso calc R 1 A .
    C C25 0.5334(6) 0.6333(4) 0.2000(2) 0.086(2) Uani d . 1 A .
    H H25 0.5826 0.6771 0.2070 0.103 Uiso calc R 1 . .
    C C26 0.5047(6) 0.6204(4) 0.1623(2) 0.0798(19) Uani d . 1 . .
    H H26 0.5375 0.6539 0.1436 0.096 Uiso calc R 1 A .
    C C27 0.4273(5) 0.5577(3) 0.15254(15) 0.0602(15) Uani d . 1 A .
    H H27 0.4087 0.5489 0.1269 0.072 Uiso calc R 1 . .
    C C28 0.1079(4) 0.4881(3) 0.16297(12) 0.0382(10) Uani d . 1 . .
    C C29 0.1033(5) 0.5697(3) 0.16278(13) 0.0495(12) Uani d . 1 A .
    H H29 0.1800 0.5986 0.1636 0.059 Uiso calc R 1 . .
    C C30 -0.0137(6) 0.6091(3) 0.16137(16) 0.0634(15) Uani d . 1 . .
    H H30 -0.0152 0.6643 0.1610 0.076 Uiso calc R 1 A .
    C C31 -0.1269(6) 0.5679(4) 0.16049(16) 0.0706(17) Uani d . 1 A .
    H H31 -0.2052 0.5952 0.1594 0.085 Uiso calc R 1 . .
    C C32 -0.1268(5) 0.4868(4) 0.16114(17) 0.0691(16) Uani d . 1 . .
    H H32 -0.2043 0.4586 0.1609 0.083 Uiso calc R 1 A .
    C C33 -0.0086(5) 0.4475(3) 0.16212(15) 0.0576(14) Uani d . 1 A .
    H H33 -0.0077 0.3924 0.1622 0.069 Uiso calc R 1 . .
loop_
    _atom_site_aniso_label
    _atom_site_aniso_U_11
    _atom_site_aniso_U_22
    _atom_site_aniso_U_33
    _atom_site_aniso_U_12
    _atom_site_aniso_U_13
    _atom_site_aniso_U_23
    Rh1 0.03252(19) 0.0389(2) 0.02540(18) 0.00223(16) 0.00101(15) -0.00288(15)
    C34 0.042(4) 0.076(10) 0.021(7) 0.001(5) 0.000(4) -0.009(6)
    O1 0.044(3) 0.106(11) 0.052(4) -0.004(4) -0.013(3) 0.006(6)
    C34A 0.042(4) 0.079(12) 0.028(10) -0.011(6) 0.004(5) -0.019(9)
    O1A 0.048(4) 0.097(12) 0.057(8) -0.022(6) -0.009(5) -0.013(9)
    S1 0.0400(7) 0.1022(12) 0.0366(7) 0.0153(7) -0.0063(6) -0.0186(7)
    P1 0.0355(6) 0.0331(6) 0.0261(6) -0.0007(5) 0.0030(5) -0.0019(5)
    P2 0.0355(6) 0.0446(7) 0.0270(6) 0.0050(5) 0.0021(5) -0.0037(5)
    C1 0.034(2) 0.033(2) 0.032(2) 0.0000(19) 0.0003(19) -0.0014(18)
    C2 0.077(4) 0.044(3) 0.034(3) -0.005(3) 0.009(3) -0.003(2)
    C3 0.090(4) 0.039(3) 0.053(3) -0.019(3) 0.007(3) 0.007(2)
    C4 0.066(3) 0.036(3) 0.064(3) -0.008(3) -0.014(3) -0.007(2)
    C5 0.062(3) 0.038(3) 0.044(3) -0.001(2) -0.001(2) -0.008(2)
    C6 0.044(3) 0.036(2) 0.039(2) 0.001(2) 0.007(2) -0.001(2)
    C7 0.047(2) 0.028(2) 0.028(2) 0.003(2) 0.0034(19) -0.0047(18)
    C8 0.055(3) 0.041(3) 0.035(3) -0.002(2) -0.001(2) -0.006(2)
    C9 0.072(4) 0.050(3) 0.039(3) 0.011(3) -0.012(3) -0.005(2)
    C10 0.100(5) 0.061(4) 0.038(3) 0.005(4) -0.011(3) 0.006(3)
    C11 0.100(5) 0.061(4) 0.041(3) -0.015(3) 0.017(3) 0.012(3)
    C12 0.060(3) 0.060(3) 0.043(3) -0.013(3) 0.002(3) 0.009(2)
    C13 0.035(2) 0.047(3) 0.038(3) 0.004(2) 0.006(2) -0.008(2)
    C14 0.044(3) 0.061(3) 0.042(3) 0.001(3) 0.004(2) -0.007(2)
    C15 0.050(3) 0.088(4) 0.070(4) 0.012(3) -0.004(3) -0.017(3)
    C16 0.045(3) 0.056(3) 0.034(2) 0.008(2) 0.006(2) 0.003(2)
    C17 0.065(4) 0.065(4) 0.044(3) 0.010(3) 0.006(3) 0.005(3)
    C18 0.105(5) 0.070(4) 0.059(4) 0.016(4) 0.010(4) 0.024(3)
    C19 0.082(5) 0.103(5) 0.059(4) -0.001(4) 0.007(3) 0.039(4)
    C20 0.083(5) 0.112(6) 0.046(3) 0.017(4) 0.022(3) 0.017(3)
    C21 0.082(4) 0.080(4) 0.042(3) 0.016(3) 0.021(3) 0.006(3)
    C22 0.034(2) 0.054(3) 0.041(3) 0.005(2) -0.004(2) -0.011(2)
    C23 0.074(4) 0.070(4) 0.046(3) 0.007(3) -0.013(3) -0.011(3)
    C24 0.092(5) 0.100(5) 0.066(4) -0.009(4) -0.029(4) -0.027(4)
    C25 0.070(4) 0.094(5) 0.094(5) -0.024(4) -0.007(4) -0.040(4)
    C26 0.065(4) 0.088(5) 0.086(5) -0.025(4) 0.017(4) -0.017(4)
    C27 0.056(3) 0.079(4) 0.046(3) -0.024(3) 0.003(3) -0.014(3)
    C28 0.038(3) 0.049(3) 0.027(2) 0.009(2) -0.001(2) -0.007(2)
    C29 0.050(3) 0.058(3) 0.041(3) 0.011(3) 0.006(2) -0.001(2)
    C30 0.076(4) 0.055(3) 0.059(3) 0.024(3) -0.004(3) -0.008(3)
    C31 0.053(4) 0.095(5) 0.064(4) 0.031(4) -0.004(3) -0.022(3)
    C32 0.041(3) 0.093(5) 0.073(4) -0.001(3) -0.006(3) -0.017(4)
    C33 0.043(3) 0.064(4) 0.066(4) 0.001(3) 0.003(3) -0.012(3)
_geom_special_details
;
All e.s.d.'s (except the e.s.d. in the dihedral angle between two l.s. planes)
are estimated using the full covariance matrix. The cell e.s.d.'s are taken
into account individually in the estimation of e.s.d.'s in distances, angles
and torsion angles; correlations between e.s.d.'s in cell parameters are only
used when they are defined by crystal symmetry. An approximate (isotropic)
treatment of cell e.s.d.'s is used for estimating e.s.d.'s involving l.s.
planes.
;
loop_
    _geom_bond_atom_site_label_1
    _geom_bond_atom_site_label_2
    _geom_bond_site_symmetry_2
    _geom_bond_distance
    _geom_bond_publ_flag
    Rh1 C34 . 1.824(7) ?
    Rh1 C34A . 1.827(8) ?
    Rh1 P1 . 2.2922(11) ?
    Rh1 S1 . 2.3225(13) ?
    Rh1 P2 . 2.3289(11) ?
    C34 O1 . 1.141(8) ?
    C34A O1A . 1.145(11) ?
    S1 C14 . 1.859(5) ?
    P1 C13 . 1.815(4) ?
    P1 C1 . 1.820(4) ?
    P1 C7 . 1.822(4) ?
    P2 C22 . 1.822(5) ?
    P2 C16 . 1.824(5) ?
    P2 C28 . 1.840(4) ?
    C1 C2 . 1.382(6) ?
    C1 C6 . 1.399(6) ?
    C2 C3 . 1.382(7) ?
    C2 H2 . 0.9300 ?
    C3 C4 . 1.372(7) ?
    C3 H3 . 0.9300 ?
    C4 C5 . 1.371(7) ?
    C4 H4 . 0.9300 ?
    C5 C6 . 1.374(6) ?
    C5 H5 . 0.9300 ?
    C6 H6 . 0.9300 ?
    C7 C12 . 1.390(6) ?
    C7 C8 . 1.399(6) ?
    C8 C9 . 1.375(7) ?
    C8 H8 . 0.9300 ?
    C9 C10 . 1.369(8) ?
    C9 H9 . 0.9300 ?
    C10 C11 . 1.362(8) ?
    C10 H10 . 0.9300 ?
    C11 C12 . 1.386(7) ?
    C11 H11 . 0.9300 ?
    C12 H12 . 0.9300 ?
    C13 C14 . 1.524(6) ?
    C13 H13A . 0.9700 ?
    C13 H13B . 0.9700 ?
    C14 C15 . 1.519(7) ?
    C14 H14 . 0.9800 ?
    C15 H15A . 0.9600 ?
    C15 H15B . 0.9600 ?
    C15 H15C . 0.9600 ?
    C16 C17 . 1.378(7) ?
    C16 C21 . 1.394(7) ?
    C17 C18 . 1.385(7) ?
    C17 H17 . 0.9300 ?
    C18 C19 . 1.362(8) ?
    C18 H18 . 0.9300 ?
    C19 C20 . 1.365(9) ?
    C19 H19 . 0.9300 ?
    C20 C21 . 1.367(8) ?
    C20 H20 . 0.9300 ?
    C21 H21 . 0.9300 ?
    C22 C23 . 1.374(7) ?
    C22 C27 . 1.381(7) ?
    C23 C24 . 1.387(8) ?
    C23 H23 . 0.9300 ?
    C24 C25 . 1.362(9) ?
    C24 H24 . 0.9300 ?
    C25 C26 . 1.367(9) ?
    C25 H25 . 0.9300 ?
    C26 C27 . 1.368(7) ?
    C26 H26 . 0.9300 ?
    C27 H27 . 0.9300 ?
    C28 C29 . 1.376(6) ?
    C28 C33 . 1.383(7) ?
    C29 C30 . 1.379(7) ?
    C29 H29 . 0.9300 ?
    C30 C31 . 1.359(8) ?
    C30 H30 . 0.9300 ?
    C31 C32 . 1.368(8) ?
    C31 H31 . 0.9300 ?
    C32 C33 . 1.388(7) ?
    C32 H32 . 0.9300 ?
    C33 H33 . 0.9300 ?
loop_
    _geom_angle_atom_site_label_1
    _geom_angle_atom_site_label_2
    _geom_angle_atom_site_label_3
    _geom_angle_site_symmetry_1
    _geom_angle_site_symmetry_3
    _geom_angle
    _geom_angle_publ_flag
    C34 Rh1 P1 . . 92.7(13) ?
    C34A Rh1 P1 . . 94(2) ?
    C34 Rh1 S1 . . 176.0(12) ?
    C34A Rh1 S1 . . 168.4(17) ?
    P1 Rh1 S1 . . 84.87(4) ?
    C34 Rh1 P2 . . 93.6(13) ?
    C34A Rh1 P2 . . 92(2) ?
    P1 Rh1 P2 . . 172.88(4) ?
    S1 Rh1 P2 . . 88.97(4) ?
    O1 C34 Rh1 . . 177(3) ?
    O1A C34A Rh1 . . 168(5) ?
    C14 S1 Rh1 . . 105.56(16) ?
    C13 P1 C1 . . 103.5(2) ?
    C13 P1 C7 . . 105.8(2) ?
    C1 P1 C7 . . 102.34(19) ?
    C13 P1 Rh1 . . 107.49(14) ?
    C1 P1 Rh1 . . 115.72(14) ?
    C7 P1 Rh1 . . 120.42(14) ?
    C22 P2 C16 . . 106.3(2) ?
    C22 P2 C28 . . 102.0(2) ?
    C16 P2 C28 . . 101.4(2) ?
    C22 P2 Rh1 . . 113.09(16) ?
    C16 P2 Rh1 . . 115.75(16) ?
    C28 P2 Rh1 . . 116.67(14) ?
    C2 C1 C6 . . 118.6(4) ?
    C2 C1 P1 . . 119.9(3) ?
    C6 C1 P1 . . 121.3(3) ?
    C1 C2 C3 . . 119.5(4) ?
    C1 C2 H2 . . 120.3 ?
    C3 C2 H2 . . 120.3 ?
    C4 C3 C2 . . 121.5(5) ?
    C4 C3 H3 . . 119.3 ?
    C2 C3 H3 . . 119.3 ?
    C5 C4 C3 . . 119.4(5) ?
    C5 C4 H4 . . 120.3 ?
    C3 C4 H4 . . 120.3 ?
    C4 C5 C6 . . 120.0(5) ?
    C4 C5 H5 . . 120.0 ?
    C6 C5 H5 . . 120.0 ?
    C5 C6 C1 . . 121.0(4) ?
    C5 C6 H6 . . 119.5 ?
    C1 C6 H6 . . 119.5 ?
    C12 C7 C8 . . 117.7(4) ?
    C12 C7 P1 . . 122.9(4) ?
    C8 C7 P1 . . 119.4(3) ?
    C9 C8 C7 . . 120.8(5) ?
    C9 C8 H8 . . 119.6 ?
    C7 C8 H8 . . 119.6 ?
    C10 C9 C8 . . 120.4(5) ?
    C10 C9 H9 . . 119.8 ?
    C8 C9 H9 . . 119.8 ?
    C11 C10 C9 . . 120.1(5) ?
    C11 C10 H10 . . 120.0 ?
    C9 C10 H10 . . 120.0 ?
    C10 C11 C12 . . 120.4(5) ?
    C10 C11 H11 . . 119.8 ?
    C12 C11 H11 . . 119.8 ?
    C11 C12 C7 . . 120.6(5) ?
    C11 C12 H12 . . 119.7 ?
    C7 C12 H12 . . 119.7 ?
    C14 C13 P1 . . 108.1(3) ?
    C14 C13 H13A . . 110.1 ?
    P1 C13 H13A . . 110.1 ?
    C14 C13 H13B . . 110.1 ?
    P1 C13 H13B . . 110.1 ?
    H13A C13 H13B . . 108.4 ?
    C15 C14 C13 . . 112.9(4) ?
    C15 C14 S1 . . 108.9(3) ?
    C13 C14 S1 . . 107.0(3) ?
    C15 C14 H14 . . 109.3 ?
    C13 C14 H14 . . 109.3 ?
    S1 C14 H14 . . 109.3 ?
    C14 C15 H15A . . 109.5 ?
    C14 C15 H15B . . 109.5 ?
    H15A C15 H15B . . 109.5 ?
    C14 C15 H15C . . 109.5 ?
    H15A C15 H15C . . 109.5 ?
    H15B C15 H15C . . 109.5 ?
    C17 C16 C21 . . 119.0(5) ?
    C17 C16 P2 . . 119.8(4) ?
    C21 C16 P2 . . 121.2(4) ?
    C16 C17 C18 . . 119.8(5) ?
    C16 C17 H17 . . 120.1 ?
    C18 C17 H17 . . 120.1 ?
    C19 C18 C17 . . 120.1(6) ?
    C19 C18 H18 . . 120.0 ?
    C17 C18 H18 . . 120.0 ?
    C18 C19 C20 . . 120.7(6) ?
    C18 C19 H19 . . 119.6 ?
    C20 C19 H19 . . 119.6 ?
    C19 C20 C21 . . 119.9(6) ?
    C19 C20 H20 . . 120.0 ?
    C21 C20 H20 . . 120.0 ?
    C20 C21 C16 . . 120.4(6) ?
    C20 C21 H21 . . 119.8 ?
    C16 C21 H21 . . 119.8 ?
    C23 C22 C27 . . 117.8(5) ?
    C23 C22 P2 . . 124.8(4) ?
    C27 C22 P2 . . 117.3(4) ?
    C22 C23 C24 . . 120.5(6) ?
    C22 C23 H23 . . 119.8 ?
    C24 C23 H23 . . 119.8 ?
    C25 C24 C23 . . 120.2(6) ?
    C25 C24 H24 . . 119.9 ?
    C23 C24 H24 . . 119.9 ?
    C24 C25 C26 . . 120.1(6) ?
    C24 C25 H25 . . 119.9 ?
    C26 C25 H25 . . 119.9 ?
    C25 C26 C27 . . 119.4(6) ?
    C25 C26 H26 . . 120.3 ?
    C27 C26 H26 . . 120.3 ?
    C26 C27 C22 . . 121.9(5) ?
    C26 C27 H27 . . 119.1 ?
    C22 C27 H27 . . 119.1 ?
    C29 C28 C33 . . 117.7(4) ?
    C29 C28 P2 . . 122.7(4) ?
    C33 C28 P2 . . 119.6(4) ?
    C28 C29 C30 . . 120.8(5) ?
    C28 C29 H29 . . 119.6 ?
    C30 C29 H29 . . 119.6 ?
    C31 C30 C29 . . 120.4(5) ?
    C31 C30 H30 . . 119.8 ?
    C29 C30 H30 . . 119.8 ?
    C30 C31 C32 . . 120.7(5) ?
    C30 C31 H31 . . 119.7 ?
    C32 C31 H31 . . 119.7 ?
    C31 C32 C33 . . 118.6(6) ?
    C31 C32 H32 . . 120.7 ?
    C33 C32 H32 . . 120.7 ?
    C28 C33 C32 . . 121.8(5) ?
    C28 C33 H33 . . 119.1 ?
    C32 C33 H33 . . 119.1 ?
data_global
_journal_date_recd_electronic     2008-09-24
_journal_date_accepted     2008-10-20
_journal_name_full     'Acta Crystallographica, Section E'
_journal_year     2008
_journal_volume     64
_journal_issue     11
_journal_page_first     m1465
_journal_page_last     m1465
_journal_paper_category     QM
_journal_coeditor_code     DN2386
loop_
    _publ_contact_author_name
    _publ_contact_author_address
    _publ_contact_author_email
    "Hern\'andez-Ortega, Sim\'on"
;
Instituto de Qu\'imica
Universidad Nacional Aut\'onoma de M\'exico
Circuito Exterior, Ciudad Universitaria,
M\'exico 04510, D. F., M\'exico.
;
 simonho@unam.mx
    'Morales-Morales, David'
;
Instituto de Qu\'imica
Universidad Nacional Aut\'onoma de M\'exico
Circuito Exterior, Ciudad Universitaria,
M\'exico 04510, D. F., M\'exico.
;
 damor@unam.mx
_publ_contact_author_fax     '+52 55 5616-2217'
_publ_contact_author_phone     '+52 55 5622-4514'
_publ_section_title
;\
<i>rac</i>-Carbonyl{1-[(diphenylphosphino)methyl]ethanethiolato}\
(triphenylphosphine)rhodium(I)
;
loop_
    _publ_author_name
    _publ_author_address
    'Sim\'on Hern\'andez-Ortega'
;
Instituto de Qu\'imica
Universidad Nacional Aut\'onoma de M\'exico
circuito exterior, ciudad universitaria,
M\'exico 04510, Mexico
;
    'David Morales-Morales'
; Instituto de Qu\'imica
Universidad Nacional Aut\'onoma de M\'exico
circuito exterior, ciudad universitaria,
M\'exico 04510, Mexico
;
_publ_section_synopsis     .
