# Supplementary material for: rac-Carbon­yl{1-[(diphenyl­phosphino)meth­yl]ethanethiol­ato}(triphenyl­phosphine)rhodium(I)
Source: Acta Crystallogr Sect E Struct Rep Online. 2008 Oct 25;64(Pt 11):m1465. doi: 10.1107/S1600536808034284 (PMC2959607; doi:10.1107/S1600536808034284)
Supplement: Supplementary file 2 [file e-64-m1465-Isup2.hkl]

# 
# h,k,l, Fc-squared, Fo-squared, sigma(Fo-squared) and status flag 
# 
data_I
_shelx_title ' 03MMD262 in Pbca' 
_shelx_refln_list_code          4 
_shelx_F_calc_maximum      631.99 
_exptl_crystal_F_000      2672.00 
_reflns_d_resolution_high  0.8300 
 
loop_ 
 _symmetry_equiv_pos_as_xyz 
 'x, y, z' 
 '-x+1/2, -y, z+1/2' 
 '-x, y+1/2, -z+1/2' 
 'x+1/2, -y+1/2, -z' 
 '-x, -y, -z' 
 'x-1/2, y, -z-1/2' 
 'x, -y-1/2, z-1/2' 
 '-x-1/2, y-1/2, z' 
 
_cell_length_a    10.3142 
_cell_length_b    16.8653 
_cell_length_c    34.9836 
_cell_angle_alpha  90.000 
_cell_angle_beta   90.000 
_cell_angle_gamma  90.000 
 
_shelx_F_squared_multiplier     1.000 
 
loop_ 
 _refln_index_h 
 _refln_index_k 
 _refln_index_l 
 _refln_F_squared_calc 
 _refln_F_squared_meas 
 _refln_F_squared_sigma 
 _refln_observed_status 
   2   0   0    35557.59    39207.57   1708.95 o 
   4   0   0     5355.17     5668.91    288.17 o 
   6   0   0     7791.25     7033.58    462.63 o 
   8   0   0      401.95      468.72    161.94 o 
  10   0   0      252.93      417.98    210.98 o 
  12   0   0     3079.90     2820.85    419.72 o 
   2   1   0    58182.21    60932.43   1869.70 o 
   4   1   0    43573.30    44744.58   1389.17 o 
   6   1   0       22.77      269.46    183.44 o 
   8   1   0      918.63      769.20    136.72 o 
  10   1   0     5012.98     4503.97    313.32 o 
  12   1   0     1404.64      823.35    265.45 o 
   0   2   0     9844.82    10840.58    626.06 o 
   2   2   0     9274.41     9276.36    300.94 o 
   4   2   0        7.81       69.76     51.74 o 
   6   2   0      367.87      270.58     84.82 o 
   8   2   0      967.05     1230.38    165.28 o 
  10   2   0      301.87      237.64    145.48 o 
  12   2   0       22.23      257.13    188.64 o 
   2   3   0    26356.85    27064.05    843.65 o 
   4   3   0    47121.35    48693.59   1511.73 o 
   6   3   0     1917.23     1853.82    124.74 o 
   8   3   0     1054.28      966.53    128.89 o 
  10   3   0     3405.73     3946.92    262.76 o 
  12   3   0      965.74      733.19    216.58 o 
   0   4   0   399416.22   469067.03  20237.58 o 
   2   4   0      334.62      340.30     57.64 o 
   4   4   0     7184.00     7557.06    265.63 o 
   6   4   0    45365.03    45594.91   1434.16 o 
   8   4   0    14414.80    13365.00    476.37 o 
  10   4   0      167.16      277.36    141.24 o 
  12   4   0     2432.97     1914.83    302.13 o 
   2   5   0    12492.24    11759.69    423.57 o 
   4   5   0    13707.20    12848.11    421.40 o 
   6   5   0     2323.34     2235.89    143.35 o 
   8   5   0        3.71      102.19    114.62 o 
  10   5   0    10821.47    10714.71    462.36 o 
  12   5   0     2481.73     2116.83    269.86 o 
   0   6   0      476.15      764.59     90.22 o 
   2   6   0    13016.07    13471.40    480.57 o 
   4   6   0    22347.93    24258.00    774.42 o 
   6   6   0      364.57      328.79    110.92 o 
   8   6   0      303.58       36.49    122.38 o 
  10   6   0     1282.16     1600.98    266.39 o 
   2   7   0     1319.20     1090.55    134.05 o 
   4   7   0     8632.79     7841.87    281.40 o 
   6   7   0       54.39      246.70     96.92 o 
   8   7   0     4554.42     5127.79    284.13 o 
  10   7   0     1713.57     2034.71    257.61 o 
   0   8   0    23667.38    22380.28   1010.51 o 
   2   8   0     7336.95     8018.47    315.46 o 
   4   8   0      171.13       99.70    113.90 o 
   6   8   0    48256.66    46873.89   1475.77 o 
   8   8   0     7562.06     7433.27    386.78 o 
  10   8   0      226.25      -80.24    167.23 o 
   2   9   0      161.86       81.15     78.17 o 
   4   9   0    22487.55    20027.66    724.42 o 
   6   9   0        1.27      134.21    115.94 o 
   8   9   0     2644.01     3075.21    418.41 o 
  10   9   0     4518.36     4744.41    347.39 o 
   0  10   0      653.96      580.43    165.09 o 
   2  10   0      457.69      566.62    129.60 o 
   4  10   0     4786.83     4791.20    242.75 o 
   6  10   0      774.34     1157.98    147.20 o 
   8  10   0      552.75      282.41    151.03 o 
  10  10   0      386.30      584.00    200.70 o 
   2  11   0     1407.47     1620.78    145.52 o 
   4  11   0     4665.64     4188.17    245.23 o 
   6  11   0      139.94      364.83    128.74 o 
   8  11   0     2519.75     2557.77    246.64 o 
  10  11   0     1063.59      809.88    210.99 o 
   0  12   0    16014.10    14194.94    862.05 o 
   2  12   0     6024.41     5932.70    277.10 o 
   4  12   0        8.07      -29.57    120.44 o 
   6  12   0    14597.55    15573.76   1554.78 o 
   8  12   0     3905.52     3622.99    513.17 o 
  10  12   0      163.16      -44.77    195.44 o 
   2  13   0     4756.05     5128.53    348.35 o 
   4  13   0    14845.82    14222.40    556.93 o 
   6  13   0     1645.70     1616.30    184.17 o 
   8  13   0      397.24      815.57    202.17 o 
   0  14   0     2351.42     2157.78    439.81 o 
   2  14   0     3810.16     3754.60    242.10 o 
   4  14   0     1720.62     1624.32    174.63 o 
   6  14   0      115.26       33.37    139.97 o 
   8  14   0      801.56      611.19    196.41 o 
   2  15   0     7018.62     6638.20    353.47 o 
   4  15   0      386.39      311.19    145.89 o 
   6  15   0       38.52      115.25    148.05 o 
   8  15   0        5.16      -53.09    176.49 o 
   0  16   0    24114.96    21339.88   1274.12 o 
   2  16   0     3440.00     4032.73    456.79 o 
   4  16   0      695.52      670.77    194.19 o 
   6  16   0      595.28      722.84    191.58 o 
   2  17   0     2284.01     2439.96    275.94 o 
   4  17   0     3312.34     3505.64    300.44 o 
   6  17   0      774.26      662.50    195.52 o 
   0  18   0       52.14      177.16    252.74 o 
   2  18   0      124.36      172.95    146.85 o 
   4  18   0      177.71       -1.51    162.88 o 
   2  19   0     1437.15     1836.33    267.56 o 
   4  19   0      736.71      794.28    212.98 o 
   0  20   0     5658.16     5330.53    700.58 o 
   2  20   0      979.82     1101.44    324.29 o 
   1   1   1    16851.31    18336.85    418.89 o 
   2   1   1     7206.80     7433.22    171.20 o 
   3   1   1       91.23      135.86     32.54 o 
   4   1   1     9574.35     9633.87    228.27 o 
   5   1   1     4770.38     4111.32    119.64 o 
   6   1   1        1.96      323.27    149.88 o 
   7   1   1     1004.90     1049.07     81.50 o 
   8   1   1      305.77      147.01     95.44 o 
   9   1   1     2322.66     2475.45    152.73 o 
  10   1   1      664.44      500.97    132.00 o 
  11   1   1     1667.00     1528.41    154.34 o 
  12   1   1        7.94     -117.52    117.52 o 
   0   2   1    95735.35   112961.30   4219.56 o 
   1   2   1    93457.52   103027.10   2438.03 o 
   2   2   1    72386.27    77619.41   1683.57 o 
   3   2   1     9679.42     9873.00    239.18 o 
   4   2   1       66.53       56.27     42.10 o 
   5   2   1     1399.81     1171.76     66.61 o 
   6   2   1     3747.77     3542.26    120.45 o 
   7   2   1     7370.25     7232.18    215.86 o 
   8   2   1     3262.72     3328.89    142.61 o 
   9   2   1     3343.63     3409.89    157.41 o 
  10   2   1      578.20      723.60    117.10 o 
  11   2   1     1824.94     1825.40    163.44 o 
  12   2   1     1250.07     1180.69    153.86 o 
   1   3   1    35916.81    37960.41    907.06 o 
   2   3   1     7359.09     7215.98    170.79 o 
   3   3   1     6243.41     6576.94    161.25 o 
   4   3   1    18531.76    17806.79    404.69 o 
   5   3   1      839.50      700.37     58.57 o 
   6   3   1      192.50      274.59     62.42 o 
   7   3   1       70.18       40.82     63.27 o 
   8   3   1      441.56      331.46     80.51 o 
   9   3   1      993.86     1098.61    116.07 o 
  10   3   1     5418.20     5113.42    221.47 o 
  11   3   1     4764.73     4835.76    246.53 o 
  12   3   1      703.16      573.12    150.89 o 
   0   4   1    45796.12    48878.96   1503.39 o 
   1   4   1     6899.82     6986.43    182.49 o 
   2   4   1     7668.82     7048.35    168.79 o 
   3   4   1     3184.78     3277.43     94.32 o 
   4   4   1     6357.76     7397.41    183.12 o 
   5   4   1     1855.50     1943.10     87.31 o 
   6   4   1       12.81       54.12     58.01 o 
   7   4   1        8.06       35.45     68.87 o 
   8   4   1      904.06      830.99     91.57 o 
   9   4   1     2826.64     3008.55    157.57 o 
  10   4   1      708.54      830.35    112.46 o 
  11   4   1        9.62       71.37    119.53 o 
  12   4   1       62.52       13.03    130.71 o 
   1   5   1      439.36      707.31     51.51 o 
   2   5   1      199.63      295.92     76.26 o 
   3   5   1     4393.04     4484.67    120.84 o 
   4   5   1     8515.87     7674.09    192.01 o 
   5   5   1    14346.85    13383.80    316.39 o 
   6   5   1      204.34      286.99     61.48 o 
   7   5   1     1060.99     1129.52     87.77 o 
   8   5   1      367.49      253.38    100.47 o 
   9   5   1     3010.92     3071.62    157.36 o 
  10   5   1     1175.99     1528.83    134.00 o 
  11   5   1      129.19      235.13    130.41 o 
  12   5   1      285.27      309.47    160.99 o 
   0   6   1    25887.71    27124.30    849.30 o 
   1   6   1    81520.41    87337.41   2080.76 o 
   2   6   1     5653.00     5769.15    163.34 o 
   3   6   1      449.72      465.38     45.39 o 
   4   6   1     9269.28     9008.87    221.99 o 
   5   6   1    15728.11    14622.75    345.72 o 
   6   6   1    10391.35     9840.85    250.94 o 
   7   6   1     8882.39     8592.57    253.90 o 
   8   6   1     9873.46     8769.87    253.97 o 
   9   6   1      947.02     1051.16    113.71 o 
  10   6   1      119.90      242.70    105.70 o 
  11   6   1      483.26      667.89    155.85 o 
   1   7   1    10452.49    11400.51    295.18 o 
   2   7   1     4069.76     3851.66    125.57 o 
   3   7   1    14905.36    14989.57    384.53 o 
   4   7   1    10232.48     8957.22    221.12 o 
   5   7   1     6203.46     5942.07    197.46 o 
   6   7   1     2254.96     2177.00    104.18 o 
   7   7   1     1829.53     1919.74    109.29 o 
   8   7   1      213.89      351.07     94.89 o 
   9   7   1     1549.13     1963.91    188.07 o 
  10   7   1     4448.54     4589.11    295.51 o 
  11   7   1     1528.35     1710.15    234.05 o 
   0   8   1     4939.63     4676.24    181.73 o 
   1   8   1     2956.31     3315.19    121.61 o 
   2   8   1     3001.51     3324.20    126.61 o 
   3   8   1      553.66      710.13     70.77 o 
   4   8   1       21.51      -16.16     53.74 o 
   5   8   1     1775.90     1718.71     91.92 o 
   6   8   1      772.12      902.85     85.20 o 
   7   8   1     1482.45     1518.38    105.04 o 
   8   8   1       34.51       92.54     95.31 o 
   9   8   1      381.41      339.61    116.98 o 
  10   8   1      150.94       58.40    117.80 o 
  11   8   1        4.34      -61.68    139.39 o 
   1   9   1      312.29      507.40     64.89 o 
   2   9   1     3050.24     3372.05    127.94 o 
   3   9   1     5047.30     4953.90    161.37 o 
   4   9   1     4745.28     4554.74    159.88 o 
   5   9   1     7910.88     8081.29    226.04 o 
   6   9   1       46.31       68.35     80.22 o 
   7   9   1     1915.83     1669.20    128.42 o 
   8   9   1      971.92      994.07    201.74 o 
   9   9   1     2909.81     2942.84    187.68 o 
  10   9   1      921.17     1189.32    153.78 o 
  11   9   1      602.19      526.32    153.67 o 
   0  10   1    14468.62    14135.47    522.67 o 
   1  10   1    13952.83    14750.13    383.53 o 
   2  10   1     3401.86     3862.58    145.26 o 
   3  10   1     2552.68     2589.04    141.57 o 
   4  10   1     3366.88     3875.55    158.91 o 
   5  10   1    10654.60     9747.19    284.04 o 
   6  10   1    10244.27    10288.95    299.98 o 
   7  10   1    11755.47    11494.38    352.96 o 
   8  10   1     4687.45     4666.68    244.98 o 
   9  10   1     1602.13     1498.98    151.20 o 
  10  10   1       66.01      199.33    135.44 o 
   1  11   1     1576.12     1718.42     99.20 o 
   2  11   1      905.59      891.02     91.54 o 
   3  11   1    10776.29    10294.73    290.07 o 
   4  11   1     7898.08     7111.01    223.81 o 
   5  11   1     9718.82     9215.68    274.29 o 
   6  11   1      288.64      536.79     96.63 o 
   7  11   1      157.80      262.72     97.76 o 
   8  11   1      119.97       35.65    105.37 o 
   9  11   1     1221.29     1416.16    155.16 o 
  10  11   1     1784.85     1552.59    170.37 o 
   0  12   1     1806.86     1929.19    135.46 o 
   1  12   1     1605.83     1602.44    103.74 o 
   2  12   1      829.84      984.49     94.52 o 
   3  12   1     2473.65     2559.53    134.29 o 
   4  12   1     4650.22     4406.97    180.45 o 
   5  12   1      129.83      250.34     90.97 o 
   6  12   1      135.66     2805.00    891.79 o 
   7  12   1      117.83      -51.39    101.26 o 
   8  12   1       84.91       85.45    112.11 o 
   9  12   1       62.16      -23.63    120.28 o 
  10  12   1      121.67        4.65    133.83 o 
   1  13   1     1240.22     1208.91    100.03 o 
   2  13   1     1422.57     1823.59    259.77 o 
   3  13   1     4362.97     4475.17    181.85 o 
   4  13   1      942.22      835.65    103.97 o 
   5  13   1       35.67      296.02    139.31 o 
   6  13   1      263.87      264.53    102.52 o 
   7  13   1        9.11       46.59    107.50 o 
   8  13   1      303.06      378.40    125.69 o 
   9  13   1      690.82      717.94    145.10 o 
   0  14   1     8907.17     7470.61    384.14 o 
   1  14   1    10700.47     8648.15    345.03 o 
   2  14   1     3673.35     3943.93    185.75 o 
   3  14   1      610.92      601.56     99.13 o 
   4  14   1        9.52      136.54     84.72 o 
   5  14   1     3296.07     3109.92    190.05 o 
   6  14   1     1346.20     1401.16    130.02 o 
   7  14   1     2540.99     2986.89    191.88 o 
   8  14   1      708.53      271.76    138.88 o 
   9  14   1      454.11      238.88    146.45 o 
   1  15   1     1643.33     1732.13    146.21 o 
   2  15   1     1542.22     1375.06    143.40 o 
   3  15   1     5542.43     5172.20    237.49 o 
   4  15   1     4520.52     4111.46    268.33 o 
   5  15   1     3163.64     2758.29    167.75 o 
   6  15   1      271.02      628.45    119.23 o 
   7  15   1        8.23      -42.51    116.02 o 
   8  15   1       32.06       57.88    128.91 o 
   0  16   1      830.64      820.66    252.70 o 
   1  16   1      426.55      267.83    103.16 o 
   2  16   1      701.28      661.42    115.38 o 
   3  16   1      852.10      931.69    124.39 o 
   4  16   1      668.43      623.26    123.98 o 
   5  16   1      144.11      165.86    105.43 o 
   6  16   1        0.34       49.88    118.84 o 
   7  16   1       39.97      -37.63    122.72 o 
   1  17   1      796.90      853.31    127.06 o 
   2  17   1      765.46      961.23    129.73 o 
   3  17   1     1516.28     1792.22    204.51 o 
   4  17   1      276.27      255.56    119.68 o 
   5  17   1        0.54      251.93    123.42 o 
   6  17   1       36.53      644.88    222.64 o 
   0  18   1     3191.12     3116.83    286.59 o 
   1  18   1     5742.30     5616.94    309.03 o 
   2  18   1     1482.14     1473.24    199.20 o 
   3  18   1        0.07      -11.01    111.32 o 
   4  18   1        9.79     -116.07    116.07 o 
   5  18   1      701.61      614.48    149.94 o 
   1  19   1     1687.85     1406.25    153.03 o 
   2  19   1      767.20      705.19    144.50 o 
   3  19   1     2030.27     2191.64    180.89 o 
   4  19   1      649.32      783.78    146.32 o 
   0  20   1       26.11      -18.14    181.15 o 
   1  20   1      301.16      339.54    133.93 o 
   2  20   1       94.81       66.38    127.22 o 
   1   0   2   209545.61   246647.30   8224.59 o 
   2   0   2      280.96      285.12     36.77 o 
   3   0   2     9723.88    10012.97    328.66 o 
   4   0   2    36241.00    38071.31   1187.35 o 
   5   0   2    26777.17    26681.43    846.00 o 
   6   0   2       43.43      191.86    112.79 o 
   7   0   2     3299.67     3269.98    177.21 o 
   8   0   2     4686.39     4593.25    222.12 o 
   9   0   2    12405.40    12615.61    499.42 o 
  10   0   2      446.91      182.66    141.68 o 
  11   0   2     4708.77     4430.62    329.31 o 
  12   0   2      154.33       79.75    199.58 o 
   1   1   2    62810.58    68738.78   1552.48 o 
   2   1   2    75989.11    82915.83   1797.10 o 
   3   1   2    70580.97    77160.77   1677.31 o 
   4   1   2     3941.56     3676.44    107.42 o 
   5   1   2     7032.88     6243.61    162.86 o 
   6   1   2     1885.84     1998.49     90.35 o 
   7   1   2        3.91       14.51     61.20 o 
   8   1   2        6.66       49.55     74.32 o 
   9   1   2     1475.07     1800.55    119.96 o 
  10   1   2      338.70      185.02     99.98 o 
  11   1   2     3264.25     3149.87    197.81 o 
  12   1   2      614.15      337.57    137.95 o 
   0   2   2    19142.71    20383.65    631.34 o 
   1   2   2     6146.09     6191.65    142.06 o 
   2   2   2    22665.79    22859.51    503.69 o 
   3   2   2       17.08      -30.43     30.43 o 
   4   2   2    15562.75    16346.31    371.49 o 
   5   2   2     2845.09     2712.63     97.42 o 
   6   2   2     5092.99     4775.74    140.55 o 
   7   2   2     1741.86     1852.19    109.02 o 
   8   2   2     2140.24     2060.98    112.15 o 
   9   2   2      417.43      502.16     93.35 o 
  10   2   2      372.67      226.09     98.82 o 
  11   2   2       38.42       -2.07    115.77 o 
  12   2   2       54.97       55.41    127.49 o 
   1   3   2      277.63      189.46     31.07 o 
   2   3   2    16743.91    18144.96    403.96 o 
   3   3   2    43218.63    43557.30    955.53 o 
   4   3   2     2595.46     2670.54    104.67 o 
   5   3   2    20604.35    19506.54    446.51 o 
   6   3   2       30.98       43.00     52.93 o 
   7   3   2       50.49       66.12     65.70 o 
   8   3   2     1109.01     1323.52    104.03 o 
   9   3   2     2257.19     2736.42    141.86 o 
  10   3   2      363.60      434.42    109.27 o 
  11   3   2      702.40      615.95    128.80 o 
  12   3   2      151.37      150.91    136.48 o 
   0   4   2    72385.20    78913.21   2649.10 o 
   1   4   2    83531.30    90690.91   2053.18 o 
   2   4   2    15342.39    15774.21    371.14 o 
   3   4   2    14496.59    15396.27    351.92 o 
   4   4   2     5347.97     5200.60    139.51 o 
   5   4   2    31977.96    30786.05    688.91 o 
   6   4   2      124.10      168.94     57.22 o 
   7   4   2    13620.06    13332.22    326.57 o 
   8   4   2      536.63      719.96     97.78 o 
   9   4   2     7438.89     7014.65    321.57 o 
  10   4   2      101.50       90.62    103.86 o 
  11   4   2     2938.23     3137.21    197.72 o 
  12   4   2       14.48       61.41    137.93 o 
   1   5   2    43213.26    44717.11   1022.89 o 
   2   5   2      312.54      395.11     48.01 o 
   3   5   2     7289.98     7430.91    182.61 o 
   4   5   2     2046.34     2186.86    108.26 o 
   5   5   2    10033.18     9179.05    228.46 o 
   6   5   2      450.07      510.33     80.80 o 
   7   5   2      106.77      190.78     69.51 o 
   8   5   2      498.42      544.11     94.97 o 
   9   5   2     5235.67     5332.12    215.24 o 
  10   5   2        9.42       70.46     99.55 o 
  11   5   2     5805.46     5417.94    261.30 o 
  12   5   2       80.38      122.63    157.09 o 
   0   6   2     5059.69     5122.21    236.67 o 
   1   6   2        1.14       16.89     39.52 o 
   2   6   2      228.77      292.04     53.12 o 
   3   6   2     4752.90     4962.13    141.04 o 
   4   6   2      782.04     1153.81     67.78 o 
   5   6   2     3489.95     3487.72    119.88 o 
   6   6   2     2907.56     3232.27    125.79 o 
   7   6   2       58.99      171.85     74.22 o 
   8   6   2        7.26       -1.11     84.01 o 
   9   6   2     1858.37     1918.80    133.62 o 
  10   6   2      302.46      552.84    117.29 o 
  11   6   2      115.35       -7.78    129.90 o 
   1   7   2     3067.39     3115.30    107.52 o 
   2   7   2     1290.67     1404.79     84.28 o 
   3   7   2    13343.46    11928.75    313.11 o 
   4   7   2     4624.57     4643.65    138.66 o 
   5   7   2    11369.99    10769.03    266.65 o 
   6   7   2      517.04      586.26     89.45 o 
   7   7   2      144.20      146.00     76.46 o 
   8   7   2     1648.18     1822.02    117.67 o 
   9   7   2     2556.56     2709.84    172.31 o 
  10   7   2        9.46      146.02    118.62 o 
  11   7   2      691.14      905.12    160.84 o 
   0   8   2     4153.21     4354.16    218.35 o 
   1   8   2    21452.09    20146.61    505.59 o 
   2   8   2     3776.16     3618.73    126.13 o 
   3   8   2     1001.79      987.88     77.01 o 
   4   8   2     2353.38     2563.78    107.90 o 
   5   8   2    28600.36    28334.02    644.23 o 
   6   8   2     2146.96     2210.21    110.67 o 
   7   8   2    16088.45    13912.98    382.48 o 
   8   8   2       15.40       62.42    133.41 o 
   9   8   2     3157.10     3060.13    183.20 o 
  10   8   2      692.29     1113.11    249.67 o 
  11   8   2      223.10      202.25    144.69 o 
   1   9   2       69.92       59.48     55.98 o 
   2   9   2       33.83       53.88     56.53 o 
   3   9   2     3350.28     3743.19    143.51 o 
   4   9   2     3707.41     3834.22    152.88 o 
   5   9   2    16267.07    15807.61    398.02 o 
   6   9   2       90.99       27.71     80.47 o 
   7   9   2      338.37      595.51    103.83 o 
   8   9   2        3.44      115.01    104.83 o 
   9   9   2     6351.80     6082.98    258.88 o 
  10   9   2       25.98      285.20    127.13 o 
  11   9   2     1411.01     1398.21    266.81 o 
   0  10   2     1468.12     1887.65    238.86 o 
   1  10   2     1163.24     1036.97     79.52 o 
   2  10   2        3.54       19.56     61.89 o 
   3  10   2     2057.56     1835.13    107.10 o 
   4  10   2      153.79      166.10     74.19 o 
   5  10   2       39.91       72.72     78.96 o 
   6  10   2      524.95      577.96     97.39 o 
   7  10   2      196.24      321.34    116.39 o 
   8  10   2      154.62      151.48    105.48 o 
   9  10   2       97.57       67.10    115.58 o 
  10  10   2        8.84       81.86    177.40 o 
   1  11   2      213.65      106.64     64.50 o 
   2  11   2       96.18      172.25     75.68 o 
   3  11   2     3996.35     4461.92    171.26 o 
   4  11   2       22.21      133.71     83.07 o 
   5  11   2     3188.82     3461.87    161.63 o 
   6  11   2       76.28       21.96     85.04 o 
   7  11   2       52.23      -17.11     92.25 o 
   8  11   2        8.61      -60.80    105.06 o 
   9  11   2     2855.05     2635.61    215.83 o 
  10  11   2        7.45       76.00    125.92 o 
   0  12   2     1325.18     1364.26    118.75 o 
   1  12   2     7613.73     7355.63    223.31 o 
   2  12   2     1716.49     1858.14    113.73 o 
   3  12   2     1375.08     1370.93    106.26 o 
   4  12   2      455.42      633.12    129.57 o 
   5  12   2     7120.16     6274.02    213.55 o 
   6  12   2      907.35      989.51    122.66 o 
   7  12   2    10130.33     9667.90    314.42 o 
   8  12   2       82.71        0.96    118.18 o 
   9  12   2     1633.28     1442.78    160.51 o 
  10  12   2      132.45       99.12    136.55 o 
   1  13   2     1193.60     1126.28    135.39 o 
   2  13   2      133.66      412.98    141.96 o 
   3  13   2     8847.43     7812.61    295.96 o 
   4  13   2     1898.85     2023.49    131.94 o 
   5  13   2     3617.79     4365.74    214.22 o 
   6  13   2       38.28       96.54     92.47 o 
   7  13   2      222.88      196.39    114.63 o 
   8  13   2      591.17      517.60    136.12 o 
   9  13   2      875.07      876.26    213.68 o 
   0  14   2     3120.67     3115.88    413.89 o 
   1  14   2     1495.75     1240.09    129.80 o 
   2  14   2       89.38      290.28     85.35 o 
   3  14   2     2257.13     2536.77    146.47 o 
   4  14   2      114.30      302.98     95.65 o 
   5  14   2        1.62      -87.94     87.94 o 
   6  14   2     1920.88     2072.85    155.05 o 
   7  14   2       61.98      307.57    117.23 o 
   8  14   2       89.93      111.67    127.42 o 
   1  15   2      924.17      632.94    119.31 o 
   2  15   2     1069.68     1127.06    123.18 o 
   3  15   2     3659.89     3592.55    168.53 o 
   4  15   2       42.71      -32.63     91.07 o 
   5  15   2       37.10       36.54     95.31 o 
   6  15   2       14.94       36.63    108.07 o 
   7  15   2       61.47        1.86    114.44 o 
   8  15   2       76.63       32.17    129.34 o 
   0  16   2      607.39      504.54    152.62 o 
   1  16   2    10473.03     9589.57    331.53 o 
   2  16   2        0.22      -77.11     90.02 o 
   3  16   2      358.66      398.93    109.40 o 
   4  16   2      604.76      441.29    131.88 o 
   5  16   2      871.53     1032.44    125.52 o 
   6  16   2       28.33      -42.19    110.44 o 
   7  16   2     1215.34     1588.50    192.89 o 
   1  17   2      747.20      623.82    119.88 o 
   2  17   2      202.10      382.95    118.10 o 
   3  17   2     2291.28     2255.86    167.79 o 
   4  17   2       31.49       80.63    115.15 o 
   5  17   2     1569.88     1468.52    159.08 o 
   6  17   2        2.77      -37.71    121.25 o 
   0  18   2        3.66       60.49    160.23 o 
   1  18   2       20.71      268.12    113.79 o 
   2  18   2       27.22      204.84    109.08 o 
   3  18   2       89.60      207.71    116.66 o 
   4  18   2       71.66      247.35    121.95 o 
   5  18   2       75.89       86.70    130.26 o 
   1  19   2      255.15      129.65    116.32 o 
   2  19   2      429.87      531.18    131.41 o 
   3  19   2     1103.11      948.62    151.58 o 
   4  19   2       11.52      -23.22    130.99 o 
   0  20   2      423.30      561.17    259.80 o 
   1  20   2     3973.02     4424.69    328.11 o 
   2  20   2       16.26      -52.86    118.54 o 
   1   1   3      732.72      871.68     42.66 o 
   2   1   3     1348.55     1358.57     56.63 o 
   3   1   3     7492.49     7348.20    175.01 o 
   4   1   3    33187.29    33398.19    737.97 o 
   5   1   3    11976.19    11644.82    289.64 o 
   6   1   3       65.12      118.71     80.39 o 
   7   1   3      748.33      865.74     81.66 o 
   8   1   3       46.06       37.78     69.90 o 
   9   1   3     1372.48     1624.73    148.23 o 
  10   1   3     3996.69     3814.34    210.17 o 
  11   1   3       17.22     -110.28    110.28 o 
  12   1   3      710.61      398.95    147.15 o 
   0   2   3   123794.63   140916.22   4304.54 o 
   1   2   3    25751.53    27158.51    593.21 o 
   2   2   3     8752.82     8829.66    204.73 o 
   3   2   3    17004.39    17857.73    401.59 o 
   4   2   3     1567.54     2101.73     91.94 o 
   5   2   3     9217.81     9052.12    223.02 o 
   6   2   3     9866.26     9650.77    240.80 o 
   7   2   3      516.94      612.99     77.30 o 
   8   2   3    10983.06    10471.90    272.49 o 
   9   2   3      250.71      226.24     96.01 o 
  10   2   3      220.25      351.81    106.24 o 
  11   2   3     1118.28     1372.29    151.78 o 
  12   2   3     1954.43     1926.05    178.85 o 
   1   3   3    21920.70    23431.65    514.98 o 
   2   3   3    32363.44    33338.25    731.63 o 
   3   3   3      817.55      972.58     49.97 o 
   4   3   3    31282.90    30082.34    669.12 o 
   5   3   3     9058.86     7948.78    201.69 o 
   6   3   3      329.41      415.86     60.66 o 
   7   3   3     2277.21     2399.35    117.76 o 
   8   3   3      221.15      379.29     85.85 o 
   9   3   3      733.13      898.36    104.60 o 
  10   3   3     6205.43     6016.34    277.71 o 
  11   3   3      133.67      247.24    129.83 o 
  12   3   3     1174.94     1253.09    167.47 o 
   0   4   3    64953.35    69352.55   2129.31 o 
   1   4   3     5353.01     5290.83    131.67 o 
   2   4   3        1.34        6.94     31.72 o 
   3   4   3    11581.70    11992.13    277.06 o 
   4   4   3      698.29      964.27     57.85 o 
   5   4   3      565.72      829.61     62.59 o 
   6   4   3     3446.43     3625.57    125.84 o 
   7   4   3     1479.62     1764.25     99.83 o 
   8   4   3      527.98      390.14     88.71 o 
   9   4   3     1337.80     1586.55    123.35 o 
  10   4   3      517.55      872.43    122.31 o 
  11   4   3      230.18      344.34    142.24 o 
  12   4   3      197.24      234.26    136.81 o 
   1   5   3      639.46      655.95     46.70 o 
   2   5   3    21025.41    21361.05    478.33 o 
   3   5   3     2851.73     2879.09     91.36 o 
   4   5   3    27068.48    27573.38    644.81 o 
   5   5   3     1385.85     1475.31     77.44 o 
   6   5   3       57.90       80.03     60.85 o 
   7   5   3      839.86     1032.56    101.86 o 
   8   5   3     1151.16     1469.87    112.14 o 
   9   5   3      407.95      518.11     99.94 o 
  10   5   3     1743.87     1991.99    152.64 o 
  11   5   3      537.60      184.32    119.52 o 
  12   5   3      481.35      502.63    170.23 o 
   0   6   3    71805.75    79216.58   2436.96 o 
   1   6   3      755.57      648.17     48.42 o 
   2   6   3     4345.53     4488.01    126.72 o 
   3   6   3     1124.92     1409.66     72.04 o 
   4   6   3     1644.16     2024.72     92.38 o 
   5   6   3     3588.68     3711.94    124.50 o 
   6   6   3    35808.16    35323.23    794.35 o 
   7   6   3     3507.93     3679.03    141.22 o 
   8   6   3    14633.12    13856.98    365.92 o 
   9   6   3     3658.45     3427.71    170.14 o 
  10   6   3       85.65      284.27    106.66 o 
  11   6   3      111.31       59.02    127.76 o 
   1   7   3     8529.22     7962.83    244.41 o 
   2   7   3    20501.27    20544.29    511.26 o 
   3   7   3     1889.98     2523.88     98.85 o 
   4   7   3    30247.07    28900.38    650.40 o 
   5   7   3     3446.15     3660.27    128.83 o 
   6   7   3      400.03      634.67     76.20 o 
   7   7   3      822.08      825.09     98.34 o 
   8   7   3      445.38      615.57     96.40 o 
   9   7   3     2475.80     2495.75    153.63 o 
  10   7   3     3115.54     3057.24    210.77 o 
  11   7   3     1094.52     1201.41    173.96 o 
   0   8   3     5929.59     5929.06    218.80 o 
   1   8   3     3190.00     3668.70    129.82 o 
   2   8   3      262.06      221.98     56.07 o 
   3   8   3     1704.28     1922.91     97.97 o 
   4   8   3       79.26      105.06     52.23 o 
   5   8   3      131.24      276.80     65.91 o 
   6   8   3        8.91       46.26     69.35 o 
   7   8   3      256.28      359.40     87.70 o 
   8   8   3      477.95      457.94    107.52 o 
   9   8   3      733.95      953.82    124.96 o 
  10   8   3      315.84      426.46    131.11 o 
  11   8   3       52.09     -129.60    136.78 o 
   1   9   3     3007.72     3110.68    112.89 o 
   2   9   3     3583.51     3382.22    129.46 o 
   3   9   3     2671.95     2801.90    123.60 o 
   4   9   3    17524.61    17707.28    457.34 o 
   5   9   3       78.44       93.73     70.08 o 
   6   9   3     3938.12     4296.94    174.92 o 
   7   9   3       16.38       79.74     91.28 o 
   8   9   3     2324.24     2290.86    159.54 o 
   9   9   3      187.30       -0.88    112.20 o 
  10   9   3     2511.80     2399.50    184.71 o 
  11   9   3      578.16      283.98    178.01 o 
   0  10   3    29235.22    28000.03    899.00 o 
   1  10   3      264.41      251.33     78.85 o 
   2  10   3    11867.21    11192.90    304.86 o 
   3  10   3     1706.20     1633.36    102.83 o 
   4  10   3      482.54      470.95     83.52 o 
   5  10   3     3398.35     3911.76    183.34 o 
   6  10   3    19730.12    18657.52    492.83 o 
   7  10   3     3236.93     3373.26    180.97 o 
   8  10   3     7066.68     6393.37    258.25 o 
   9  10   3     2795.15     2626.64    244.68 o 
  10  10   3      173.40      122.72    130.43 o 
   1  11   3     4977.11     4622.63    160.36 o 
   2  11   3     2360.64     2574.04    122.78 o 
   3  11   3      163.75      170.98     88.18 o 
   4  11   3    15319.54    14517.20    394.10 o 
   5  11   3      759.77      801.07    100.68 o 
   6  11   3     1604.51     1714.18    122.57 o 
   7  11   3      362.68      277.50     99.97 o 
   8  11   3     1189.29     1188.08    167.28 o 
   9  11   3      782.10      541.54    136.27 o 
  10  11   3     2213.90     2311.39    190.11 o 
   0  12   3      338.12      157.03     89.71 o 
   1  12   3     1623.06     1780.20    118.48 o 
   2  12   3      469.44      274.98     80.42 o 
   3  12   3     2945.96     3164.11    173.31 o 
   4  12   3     2063.20     2036.83    128.83 o 
   5  12   3       27.18       69.13     88.21 o 
   6  12   3     2231.23     2162.80    155.50 o 
   7  12   3      431.17      549.50    127.85 o 
   8  12   3       18.20      121.11    111.38 o 
   9  12   3        0.88      -89.19    119.83 o 
   1  13   3        1.72      -70.30     76.95 o 
   2  13   3     4961.77     5189.19    220.32 o 
   3  13   3     1322.50     1530.15    128.18 o 
   4  13   3     2609.52     2641.43    161.62 o 
   5  13   3       18.02      194.11     89.32 o 
   6  13   3      402.47      471.29    105.74 o 
   7  13   3       17.71      131.90    108.15 o 
   8  13   3      358.17      496.67    127.02 o 
   9  13   3      345.52      352.65    135.67 o 
   0  14   3    12891.22    10253.00    484.76 o 
   1  14   3     2548.74     2628.62    196.38 o 
   2  14   3     4509.98     4379.35    181.17 o 
   3  14   3      891.56      834.59    100.54 o 
   4  14   3      805.20      788.91    128.50 o 
   5  14   3      603.41      338.99    100.64 o 
   6  14   3     5838.60     5351.75    233.49 o 
   7  14   3      971.46     1029.29    140.06 o 
   8  14   3     2822.15     2704.20    196.16 o 
   1  15   3      598.92      469.68    109.05 o 
   2  15   3     1415.40     1107.21    120.76 o 
   3  15   3       85.34      132.02     89.90 o 
   4  15   3     4731.05     4925.80    203.66 o 
   5  15   3     1538.69     1451.32    129.98 o 
   6  15   3      653.61      678.21    120.05 o 
   7  15   3      217.58       70.08    121.32 o 
   8  15   3      394.14      300.17    135.23 o 
   0  16   3      450.23      302.14    264.48 o 
   1  16   3      118.59      137.13     98.82 o 
   2  16   3      148.96      211.76     99.67 o 
   3  16   3      381.57      227.35    107.50 o 
   4  16   3       24.08       67.47    106.59 o 
   5  16   3      217.15      298.67    139.16 o 
   6  16   3     1159.09     1263.52    143.86 o 
   7  16   3       30.29      -24.36    128.03 o 
   1  17   3       92.48      207.49    107.49 o 
   2  17   3     2382.94     2778.28    339.77 o 
   3  17   3      659.86      481.23    130.88 o 
   4  17   3      368.70      125.29    113.58 o 
   5  17   3      414.25      617.40    140.88 o 
   6  17   3       19.71      207.26    128.50 o 
   0  18   3     8873.33     7051.92    394.54 o 
   1  18   3      888.94      723.19    129.42 o 
   2  18   3     1064.45     1504.66    263.87 o 
   3  18   3     1236.10     1106.76    141.86 o 
   4  18   3      656.77      594.10    137.25 o 
   5  18   3        6.33      -41.60    125.89 o 
   1  19   3        2.45       61.16    119.99 o 
   2  19   3     2763.16     2664.58    193.30 o 
   3  19   3        6.42      288.55    147.75 o 
   4  19   3     1202.57     1116.12    158.60 o 
   0  20   3      690.20      747.11    205.87 o 
   1  20   3      274.51      327.94    136.94 o 
   2  20   3        3.72        4.64    130.82 o 
   0   0   4    47982.51    53328.29   2309.81 o 
   1   0   4      260.45      298.23     68.56 o 
   2   0   4      200.25      220.96     39.44 o 
   3   0   4    25524.86    26580.00    831.93 o 
   4   0   4     5209.06     5648.79    205.43 o 
   5   0   4    31440.57    32002.78   1104.42 o 
   6   0   4    25770.06    25823.17    910.04 o 
   7   0   4    30790.65    29677.80    951.74 o 
   8   0   4     7554.02     7892.36    310.34 o 
   9   0   4     2543.06     2561.20    200.59 o 
  10   0   4       54.42      -15.19    133.28 o 
  11   0   4       22.76      118.96    174.13 o 
  12   0   4     1172.02     1174.63    332.95 o 
   1   1   4    35866.24    37700.57    898.92 o 
   2   1   4      778.54      710.72     40.53 o 
   3   1   4    14053.36    15232.11    342.33 o 
   4   1   4    92912.38    97061.77   2111.56 o 
   5   1   4      993.29     1306.02     69.70 o 
   6   1   4     4362.08     4198.42    129.65 o 
   7   1   4        1.04       65.02     63.59 o 
   8   1   4      256.98      307.57     78.99 o 
   9   1   4       45.47       42.39     86.38 o 
  10   1   4     7880.55     7005.56    252.72 o 
  11   1   4     3470.09     3305.85    232.32 o 
  12   1   4      120.23      -17.62    127.12 o 
   0   2   4    21972.00    24321.21    754.64 o 
   1   2   4    12309.73    12921.01    287.71 o 
   2   2   4     5006.08     4657.88    137.55 o 
   3   2   4    13988.96    14247.01    339.09 o 
   4   2   4      946.52     1311.25     60.97 o 
   5   2   4      494.24      536.79     55.59 o 
   6   2   4     2416.84     2644.26    104.44 o 
   7   2   4     1931.55     1956.24    100.07 o 
   8   2   4      847.58      965.35     96.84 o 
   9   2   4      169.41      240.23    108.57 o 
  10   2   4       34.33       78.60     97.75 o 
  11   2   4        0.71      -27.83    113.48 o 
  12   2   4        7.83       36.83    132.97 o 
   1   3   4       82.78      124.32     30.09 o 
   2   3   4     6059.72     6201.48    150.06 o 
   3   3   4     4699.62     5043.06    174.98 o 
   4   3   4    33733.36    34762.82    770.60 o 
   5   3   4    17402.72    17283.32    398.09 o 
   6   3   4      570.32      609.20     65.12 o 
   7   3   4      130.64      204.96     67.48 o 
   8   3   4       91.72        7.85     76.47 o 
   9   3   4     1220.04     1338.80    112.83 o 
  10   3   4     3112.79     3695.37    200.31 o 
  11   3   4     1382.47     1312.47    156.93 o 
  12   3   4      439.78      534.28    151.86 o 
   0   4   4    56232.54    61018.36   1878.54 o 
   1   4   4    34464.48    35784.91    817.77 o 
   2   4   4     3864.37     3977.95    105.60 o 
   3   4   4     9323.90     9730.20    230.77 o 
   4   4   4     1453.59     1771.64     91.24 o 
   5   4   4     1904.91     2049.69     91.42 o 
   6   4   4    30869.31    31071.88    698.25 o 
   7   4   4     7694.90     7527.86    207.09 o 
   8   4   4    17170.90    15891.26    405.56 o 
   9   4   4     1257.17     1280.21    112.77 o 
  10   4   4       33.22       92.80    106.86 o 
  11   4   4        5.96       65.62    126.86 o 
  12   4   4     1268.09      970.86    162.91 o 
   1   5   4     5462.26     5485.08    137.11 o 
   2   5   4    10479.78    10193.97    237.49 o 
   3   5   4    15355.23    14846.80    342.26 o 
   4   5   4    34647.05    33752.36    751.46 o 
   5   5   4     1714.67     1893.77     89.14 o 
   6   5   4        8.61        6.40     58.43 o 
   7   5   4     2810.35     2920.38    131.96 o 
   8   5   4      629.03      735.08     93.73 o 
   9   5   4        1.96      176.82     89.83 o 
  10   5   4     8333.19     7916.29    303.64 o 
  11   5   4      754.19      600.58    131.80 o 
   0   6   4     2380.05     2382.55    113.29 o 
   1   6   4    11465.29    11035.00    256.90 o 
   2   6   4     1097.48     1170.64     61.92 o 
   3   6   4       29.63       27.70     41.62 o 
   4   6   4     1430.76     1660.98    101.33 o 
   5   6   4     2977.23     3423.25    119.60 o 
   6   6   4     6098.45     5693.32    167.20 o 
   7   6   4      552.43      692.46     87.72 o 
   8   6   4      471.93      557.74     93.87 o 
   9   6   4       41.16       -5.53     94.18 o 
  10   6   4        0.63      -95.18    107.31 o 
  11   6   4      197.34      122.79    143.05 o 
   1   7   4     6902.37     7407.40    181.88 o 
   2   7   4    12613.91    12110.15    297.12 o 
   3   7   4     2681.38     2644.55    102.32 o 
   4   7   4    13176.12    13061.90    311.17 o 
   5   7   4    14974.10    14221.74    356.25 o 
   6   7   4      698.40      869.57     88.89 o 
   7   7   4      261.06      312.29     84.50 o 
   8   7   4      133.31       29.87     81.71 o 
   9   7   4      890.80     1077.64    121.06 o 
  10   7   4     3903.82     3928.70    220.67 o 
  11   7   4      130.51      -26.82    139.37 o 
   0   8   4    23969.66    22716.71    724.65 o 
   1   8   4     9247.76     8283.62    246.43 o 
   2   8   4      279.09      294.12     59.17 o 
   3   8   4     3747.12     3487.47    131.43 o 
   4   8   4     4961.59     4822.58    141.67 o 
   5   8   4      142.43       67.61     62.76 o 
   6   8   4    23417.34    22666.51    552.19 o 
   7   8   4     5529.42     5309.15    183.04 o 
   8   8   4    11959.63    11578.63    355.08 o 
   9   8   4        3.78       36.12    105.90 o 
  10   8   4      538.70      456.18    131.88 o 
  11   8   4      594.30      406.73    146.84 o 
   1   9   4      141.15      187.63     54.38 o 
   2   9   4    13065.26    12633.63    334.81 o 
   3   9   4     2239.35     2256.24    129.00 o 
   4   9   4    13816.33    12820.59    325.62 o 
   5   9   4     3323.76     3081.72    131.36 o 
   6   9   4        4.82       22.71     82.31 o 
   7   9   4       65.87      -67.25    106.66 o 
   8   9   4       20.52      -28.11    118.19 o 
   9   9   4       56.50       -5.58    109.93 o 
  10   9   4     4451.92     4011.23    227.92 o 
  11   9   4        1.21     -128.28    178.10 o 
   0  10   4     4381.85     4263.62    185.23 o 
   1  10   4       41.48      -12.61     58.74 o 
   2  10   4     1998.16     2211.04    112.08 o 
   3  10   4       90.64       71.04     72.10 o 
   4  10   4      406.17      470.74     82.81 o 
   5  10   4     1109.95     1090.40    104.67 o 
   6  10   4      252.47      355.84     92.63 o 
   7  10   4      337.39      487.63    101.01 o 
   8  10   4      183.11       79.48    105.46 o 
   9  10   4       45.86      -64.46    114.46 o 
  10  10   4       23.39      125.88    136.60 o 
   1  11   4     2236.22     2521.02    111.83 o 
   2  11   4     2292.75     2323.92    132.56 o 
   3  11   4     4821.04     4818.58    175.22 o 
   4  11   4     3929.96     4064.69    169.35 o 
   5  11   4       55.18       79.37     87.12 o 
   6  11   4     1019.32     1116.20    131.66 o 
   7  11   4        0.84      121.53     93.88 o 
   8  11   4     1064.39     1007.88    132.94 o 
   9  11   4       17.02      138.17    116.85 o 
  10  11   4     1973.77     1990.74    181.00 o 
   0  12   4    20998.87    18636.39    616.21 o 
   1  12   4     1820.26     1870.52    112.58 o 
   2  12   4     1335.94     1456.42    105.83 o 
   3  12   4      183.04      263.96     85.44 o 
   4  12   4      138.40      186.99     87.31 o 
   5  12   4     1185.35     1136.36    110.01 o 
   6  12   4     7959.55     7911.85    389.82 o 
   7  12   4     1755.82     2032.86    149.02 o 
   8  12   4     5372.26     5287.85    254.95 o 
   9  12   4       24.87       82.23    121.74 o 
   1  13   4      661.96      684.06    100.23 o 
   2  13   4     2468.73     2676.64    215.72 o 
   3  13   4        2.07      -16.61     83.22 o 
   4  13   4     5095.54     5435.81    206.83 o 
   5  13   4     3120.10     3226.00    163.88 o 
   6  13   4      602.25      494.65    109.69 o 
   7  13   4     1584.15     1750.12    149.48 o 
   8  13   4       10.00      165.87    124.54 o 
   9  13   4     1078.01      919.71    152.25 o 
   0  14   4     5899.72     5536.48    450.57 o 
   1  14   4     2492.56     2512.79    219.58 o 
   2  14   4       99.90        4.33     86.41 o 
   3  14   4       17.87      -36.45     97.52 o 
   4  14   4       91.28       30.66     87.36 o 
   5  14   4     1213.87     1217.04    126.46 o 
   6  14   4      128.43      120.74     98.97 o 
   7  14   4     1892.93     2246.84    178.18 o 
   8  14   4        0.34       21.43    125.93 o 
   1  15   4      858.91      839.76    112.62 o 
   2  15   4      744.53      575.82    124.32 o 
   3  15   4      184.82       87.86     84.99 o 
   4  15   4     2222.02     2320.73    146.88 o 
   5  15   4        2.79        9.78     98.69 o 
   6  15   4      441.10      775.08    126.72 o 
   7  15   4      258.03      259.16    128.45 o 
   8  15   4      721.15      706.16    151.07 o 
   0  16   4     8015.33     7530.97    398.03 o 
   1  16   4      292.16      366.10    103.07 o 
   2  16   4     2515.69     2560.18    170.40 o 
   3  16   4      209.44      177.17    111.37 o 
   4  16   4       21.64      -54.91    101.74 o 
   5  16   4      788.00      786.67    120.61 o 
   6  16   4     2657.48     2696.75    180.40 o 
   7  16   4     1074.54      735.37    161.43 o 
   1  17   4      483.40      280.10    112.49 o 
   2  17   4     1493.75     1781.74    155.51 o 
   3  17   4      237.78      265.40    121.58 o 
   4  17   4     2828.51     3207.17    250.38 o 
   5  17   4       34.76       57.91    163.58 o 
   6  17   4      449.60      354.73    131.84 o 
   0  18   4      101.80      221.54    168.91 o 
   1  18   4       15.73       82.81    112.87 o 
   2  18   4       56.93      119.53    118.23 o 
   3  18   4       22.63       13.80    117.13 o 
   4  18   4      124.76      178.79    122.39 o 
   5  18   4        0.19      118.92    132.53 o 
   1  19   4      492.79      557.57    129.94 o 
   2  19   4      465.10      443.46    132.11 o 
   3  19   4      263.07      485.48    171.60 o 
   4  19   4      552.28      598.50    142.39 o 
   0  20   4     1757.72     1489.64    242.25 o 
   1  20   4      763.44      674.03    142.01 o 
   1   1   5     4224.63     4670.26    117.12 o 
   2   1   5    41332.11    44365.20   1057.20 o 
   3   1   5    46920.01    47920.97   1092.62 o 
   4   1   5    15741.76    15676.14    358.60 o 
   5   1   5    10184.87     9945.91    252.12 o 
   6   1   5      845.06      837.08     80.76 o 
   7   1   5      382.99      493.98     75.01 o 
   8   1   5      513.26      581.44     87.25 o 
   9   1   5     3242.05     3453.54    162.55 o 
  10   1   5       66.63      127.43     96.84 o 
  11   1   5     3705.43     3465.75    206.09 o 
  12   1   5      575.01      578.64    140.45 o 
   0   2   5     8636.78     9194.41    296.59 o 
   1   2   5    20221.02    20571.09    453.84 o 
   2   2   5    27777.54    28583.11    657.59 o 
   3   2   5     3520.54     3382.10    101.00 o 
   4   2   5    34962.19    35961.69    831.90 o 
   5   2   5    59202.46    59312.15   1304.07 o 
   6   2   5     4973.28     4547.16    137.32 o 
   7   2   5    23571.71    22696.47    525.91 o 
   8   2   5        5.55      -37.25     78.39 o 
   9   2   5    12120.85    12118.75    490.61 o 
  10   2   5     1338.79     1117.22    124.93 o 
  11   2   5     1063.02      797.24    135.44 o 
  12   2   5       80.58      113.40    131.35 o 
   1   3   5     8545.11     8448.45    196.54 o 
   2   3   5      114.82      211.11     34.26 o 
   3   3   5    20039.79    20412.46    479.28 o 
   4   3   5     8052.88     7592.00    199.24 o 
   5   3   5     4599.18     4270.32    125.11 o 
   6   3   5      440.86      502.67     62.56 o 
   7   3   5        6.01       63.76     65.27 o 
   8   3   5      314.12      419.36     89.66 o 
   9   3   5     1855.33     1896.36    132.10 o 
  10   3   5     1169.42     1347.71    144.27 o 
  11   3   5     2660.20     2717.39    241.28 o 
  12   3   5       31.82      217.70    136.30 o 
   0   4   5    62340.01    73009.03   2248.72 o 
   1   4   5     3790.37     3649.06     99.73 o 
   2   4   5      964.63      914.83     49.54 o 
   3   4   5        6.52       64.39     36.02 o 
   4   4   5     2876.41     3217.72    101.93 o 
   5   4   5       61.37      148.73     54.42 o 
   6   4   5     5529.90     4845.74    145.06 o 
   7   4   5        5.07       30.02     71.76 o 
   8   4   5       44.56      131.58     84.44 o 
   9   4   5       37.35      127.92     90.91 o 
  10   4   5      125.09      305.66    109.56 o 
  11   4   5       75.20      125.90    123.17 o 
  12   4   5     1157.27     1365.73    168.05 o 
   1   5   5     1183.57     1590.51     64.72 o 
   2   5   5     2691.50     2626.82     84.06 o 
   3   5   5    40259.84    41292.46    907.87 o 
   4   5   5       81.55      106.57     49.15 o 
   5   5   5    12796.32    11920.08    289.66 o 
   6   5   5      588.99      630.24     79.50 o 
   7   5   5       54.95      145.26     77.06 o 
   8   5   5      586.57      554.05     94.73 o 
   9   5   5     3205.18     3284.07    155.00 o 
  10   5   5      848.56      903.16    122.13 o 
  11   5   5     1612.01     1410.78    147.37 o 
   0   6   5     3915.47     4359.25    190.86 o 
   1   6   5    39701.14    38695.74    891.20 o 
   2   6   5      921.98     1097.04     56.82 o 
   3   6   5     6033.53     5651.78    158.01 o 
   4   6   5     2106.52     2187.19     90.21 o 
   5   6   5    20328.85    19837.23    457.28 o 
   6   6   5       56.68       62.51     64.63 o 
   7   6   5    13160.16    13246.47    362.71 o 
   8   6   5     2719.43     2577.17    140.94 o 
   9   6   5     4778.29     4879.82    203.78 o 
  10   6   5      161.52      283.27    113.06 o 
  11   6   5     1123.23     1212.86    188.06 o 
   1   7   5      480.19      553.00     49.35 o 
   2   7   5     2632.00     2852.93    103.74 o 
   3   7   5     8919.49     8489.40    211.72 o 
   4   7   5     1394.55     1839.21    124.17 o 
   5   7   5    28916.11    27577.38    625.20 o 
   6   7   5     1492.12     1715.96     95.92 o 
   7   7   5     1339.01     1246.15    102.78 o 
   8   7   5       21.44       17.53     81.23 o 
   9   7   5     2500.95     2766.64    161.87 o 
  10   7   5     1558.94     1555.17    161.30 o 
  11   7   5     1418.72     1605.95    183.92 o 
   0   8   5      521.37      703.21     79.81 o 
   1   8   5     1594.78     1891.29    120.12 o 
   2   8   5     1733.73     1786.78     83.96 o 
   3   8   5      223.99      340.73     57.63 o 
   4   8   5       33.91       29.25     54.82 o 
   5   8   5        5.06        1.08     62.31 o 
   6   8   5     2190.62     2479.49    119.49 o 
   7   8   5       35.32       40.58     86.34 o 
   8   8   5       24.98      -88.66     88.66 o 
   9   8   5      255.28      184.97    113.86 o 
  10   8   5       47.63       74.39    126.89 o 
  11   8   5       16.38       44.72    158.57 o 
   1   9   5      579.64      491.60     55.30 o 
   2   9   5      180.89      203.18     55.48 o 
   3   9   5    13110.50    11596.93    313.69 o 
   4   9   5      280.77      400.02     69.92 o 
   5   9   5     3653.74     3883.92    202.53 o 
   6   9   5     1080.52      966.03    103.59 o 
   7   9   5       27.49      150.44     90.08 o 
   8   9   5       31.53       98.16     98.01 o 
   9   9   5     2040.46     2019.84    166.09 o 
  10   9   5       68.43       95.61    128.18 o 
  11   9   5      774.95      694.17    175.96 o 
   0  10   5     3286.54     3073.68    157.09 o 
   1  10   5    20787.38    19346.90    469.84 o 
   2  10   5     2525.37     2954.81    147.65 o 
   3  10   5     1919.76     1889.74    107.84 o 
   4  10   5    11551.42    10926.75    306.82 o 
   5  10   5     9474.56     8944.41    266.28 o 
   6  10   5     1151.12     1015.69    111.44 o 
   7  10   5    11553.61    11742.06    358.86 o 
   8  10   5      461.51      545.48    115.23 o 
   9  10   5     2466.57     2188.97    174.04 o 
  10  10   5      889.87     1216.60    159.78 o 
   1  11   5     3138.05     2989.46    123.22 o 
   2  11   5     4375.54     4222.69    162.69 o 
   3  11   5     7609.11     6970.43    218.28 o 
   4  11   5       93.86       63.55     80.43 o 
   5  11   5    10921.67    10269.13    312.83 o 
   6  11   5      224.73      282.60     96.27 o 
   7  11   5        0.22      -89.76     89.76 o 
   8  11   5      869.08      710.90    159.89 o 
   9  11   5     2729.33     2830.02    194.62 o 
  10  11   5      376.94      234.92    151.88 o 
   0  12   5    10035.58     9114.94    333.86 o 
   1  12   5      101.62      165.05     87.25 o 
   2  12   5        0.64      -24.56     75.47 o 
   3  12   5      140.62       31.44     81.23 o 
   4  12   5     1377.37     1695.31    189.47 o 
   5  12   5      642.48      526.97     97.39 o 
   6  12   5      395.95      484.10    103.15 o 
   7  12   5     1574.92     1302.62    131.44 o 
   8  12   5      132.07      170.41    119.16 o 
   9  12   5      744.49      524.20    139.19 o 
   1  13   5     2152.30     2293.94    126.45 o 
   2  13   5       94.63       39.46     82.31 o 
   3  13   5     6419.65     5927.05    205.83 o 
   4  13   5        1.37      -54.21     84.41 o 
   5  13   5     1376.57     1243.58    115.84 o 
   6  13   5       52.42      222.67    102.66 o 
   7  13   5       60.80      260.71    123.28 o 
   8  13   5      508.06      799.41    150.10 o 
   9  13   5      756.18      669.20    152.35 o 
   0  14   5       54.41      143.34    249.36 o 
   1  14   5     6062.93     5724.08    231.44 o 
   2  14   5      445.61      637.23    129.28 o 
   3  14   5      304.65      246.97     86.24 o 
   4  14   5       34.19      -83.59     83.59 o 
   5  14   5     4949.34     4736.65    202.15 o 
   6  14   5      167.81      291.44    107.25 o 
   7  14   5     8399.44     8408.99    298.52 o 
   8  14   5      166.78      -20.93    124.52 o 
   1  15   5     1321.08     1323.00    128.87 o 
   2  15   5      469.61      599.00    109.59 o 
   3  15   5     4001.92     4202.11    246.76 o 
   4  15   5      355.42      203.86     93.67 o 
   5  15   5     3272.52     3672.24    284.58 o 
   6  15   5       19.36       80.49    109.40 o 
   7  15   5       19.88       78.89    122.46 o 
   8  15   5      214.02      331.48    140.12 o 
   0  16   5     2433.40     2045.05    243.63 o 
   1  16   5      251.79      233.46    103.56 o 
   2  16   5      176.33      209.34    101.46 o 
   3  16   5        1.76        7.94    109.08 o 
   4  16   5        0.22       96.50    106.09 o 
   5  16   5      395.48      629.87    119.96 o 
   6  16   5      444.78      679.08    128.93 o 
   7  16   5      602.64      682.97    142.52 o 
   1  17   5      653.55      549.64    118.72 o 
   2  17   5        7.24      269.41    113.12 o 
   3  17   5     1630.64     1657.55    157.27 o 
   4  17   5      549.83      487.07    127.38 o 
   5  17   5      665.09      730.62    148.94 o 
   6  17   5      354.58      311.89    135.86 o 
   0  18   5       63.85      113.43    159.81 o 
   1  18   5     3499.25     3502.33    212.86 o 
   2  18   5     1250.84     1452.05    178.63 o 
   3  18   5       20.66       67.45    114.98 o 
   4  18   5      697.20      815.07    141.54 o 
   5  18   5     1477.48     1390.72    174.71 o 
   1  19   5      200.88      294.58    126.33 o 
   2  19   5      335.31      363.47    136.89 o 
   3  19   5     1500.53     1956.64    181.73 o 
   4  19   5      458.21      508.88    162.80 o 
   0  20   5      236.10      -22.31    183.72 o 
   1  20   5       45.29      326.75    149.37 o 
   0   0   6       27.00       17.31     41.69 o 
   1   0   6      180.41      240.09     43.42 o 
   2   0   6    63310.43    70981.07   2180.05 o 
   3   0   6     9470.34     9985.18    329.74 o 
   4   0   6     8302.20     8147.12    283.08 o 
   5   0   6    16424.35    15621.88    514.01 o 
   6   0   6    26043.29    26555.89    850.31 o 
   7   0   6    19382.50    18737.38    625.01 o 
   8   0   6    42113.27    40404.62   1402.92 o 
   9   0   6     5145.88     5203.59    281.81 o 
  10   0   6      212.94      357.31    141.40 o 
  11   0   6     1945.71     1903.26    235.51 o 
  12   0   6     1498.99     1287.86    287.29 o 
   1   1   6     3634.32     3852.42    101.23 o 
   2   1   6     2740.24     2899.89     86.08 o 
   3   1   6     2718.64     2810.34     89.28 o 
   4   1   6    16668.96    17050.85    406.47 o 
   5   1   6    25913.13    25503.68    575.97 o 
   6   1   6     4078.42     3858.46    126.83 o 
   7   1   6     1950.82     1897.86    103.35 o 
   8   1   6      520.84      568.18    103.06 o 
   9   1   6     5846.14     6326.80    227.51 o 
  10   1   6     3447.95     3457.57    172.66 o 
  11   1   6      145.16       25.86    133.79 o 
  12   1   6      836.89      952.16    162.17 o 
   0   2   6   146428.20   160846.31   4915.61 o 
   1   2   6    10662.01    10567.79    239.84 o 
   2   2   6     3895.34     3955.17    142.73 o 
   3   2   6       35.42      159.52     67.17 o 
   4   2   6     1699.22     2464.49    121.19 o 
   5   2   6     4744.77     4487.65    138.98 o 
   6   2   6     2547.89     2857.17    109.65 o 
   7   2   6     1589.61     1599.40     94.16 o 
   8   2   6     2731.81     2595.45    134.60 o 
   9   2   6       23.84      -47.54     92.31 o 
  10   2   6       13.42      -59.48     93.35 o 
  11   2   6       34.40       76.14    109.99 o 
  12   2   6       20.59       11.87    127.29 o 
   1   3   6    55499.05    62647.63   1361.73 o 
   2   3   6     3698.08     3442.82     94.28 o 
   3   3   6     6016.42     5423.57    146.65 o 
   4   3   6    10815.25    10562.27    262.84 o 
   5   3   6     8214.05     7604.51    205.37 o 
   6   3   6      599.06      602.74     70.43 o 
   7   3   6       24.17       41.30     71.80 o 
   8   3   6      568.91      631.00     91.10 o 
   9   3   6     1641.57     1809.22    129.34 o 
  10   3   6     4057.92     3897.07    196.11 o 
  11   3   6      596.34      675.51    168.80 o 
  12   3   6     1195.79     1024.35    176.59 o 
   0   4   6    16582.52    17505.89    552.64 o 
   1   4   6    60719.68    63074.32   1373.90 o 
   2   4   6    13573.68    13316.27    304.81 o 
   3   4   6     3320.66     3282.18    102.65 o 
   4   4   6    21526.21    22461.27    504.76 o 
   5   4   6    18085.70    17069.36    415.67 o 
   6   4   6    14465.16    13966.90    353.45 o 
   7   4   6     4045.89     4201.43    164.80 o 
   8   4   6    11702.58    11222.86    305.10 o 
   9   4   6     2759.11     2991.46    164.76 o 
  10   4   6       36.65       89.16    104.51 o 
  11   4   6      626.84      827.43    139.88 o 
  12   4   6      636.61      908.19    167.25 o 
   1   5   6     5444.46     5145.15    133.31 o 
   2   5   6     1855.38     1858.51     71.03 o 
   3   5   6     6203.41     6220.09    159.23 o 
   4   5   6    17645.90    17167.21    393.98 o 
   5   5   6    29150.78    28139.24    633.74 o 
   6   5   6     5156.96     5209.33    165.92 o 
   7   5   6      833.66      985.03     91.13 o 
   8   5   6       33.89       65.74     82.15 o 
   9   5   6     3656.60     3737.98    166.49 o 
  10   5   6      597.00      767.05    131.12 o 
  11   5   6      135.67      155.27    122.76 o 
   0   6   6     6360.13     6589.17    232.36 o 
   1   6   6     2686.30     3043.39     92.45 o 
   2   6   6        7.64      -37.07     37.07 o 
   3   6   6     5477.88     5305.85    146.82 o 
   4   6   6      471.52      539.60     56.49 o 
   5   6   6     2837.34     2856.48    110.64 o 
   6   6   6     1560.37     1729.42     94.75 o 
   7   6   6      645.54      565.58     87.81 o 
   8   6   6       33.87       13.96     80.85 o 
   9   6   6        8.56      -33.50     96.85 o 
  10   6   6      155.72       81.54    112.58 o 
  11   6   6      181.80      182.39    145.11 o 
   1   7   6    20299.17    20283.87    459.74 o 
   2   7   6       43.41      -19.04     41.26 o 
   3   7   6     7088.50     6572.92    172.07 o 
   4   7   6     4812.65     4229.64    128.99 o 
   5   7   6      105.70      253.76     64.29 o 
   6   7   6      476.74      399.97     72.75 o 
   7   7   6      204.79      316.73    106.38 o 
   8   7   6      151.97      140.31     85.47 o 
   9   7   6     1650.58     1690.17    133.25 o 
  10   7   6      670.79      805.64    185.74 o 
  11   7   6     2262.96     1993.99    211.66 o 
   0   8   6    18612.60    17368.07    565.26 o 
   1   8   6    20408.72    19380.17    442.86 o 
   2   8   6    18852.07    18239.47    438.34 o 
   3   8   6      685.44      770.25     80.95 o 
   4   8   6      236.85      298.83     59.13 o 
   5   8   6    13280.11    12058.80    297.68 o 
   6   8   6     3324.42     3785.36    151.77 o 
   7   8   6     4568.98     4937.48    180.83 o 
   8   8   6     4112.43     4670.58    196.14 o 
   9   8   6     4407.44     4669.32    250.11 o 
  10   8   6      211.98      134.03    125.55 o 
  11   8   6      135.53      280.79    160.83 o 
   1   9   6    16113.06    15644.11    365.13 o 
   2   9   6     3871.58     3739.54    128.99 o 
   3   9   6     8120.63     8287.83    223.68 o 
   4   9   6     3562.64     3451.98    140.96 o 
   5   9   6     3325.80     3588.76    144.68 o 
   6   9   6      927.55     1146.72    109.98 o 
   7   9   6      868.92      947.58    115.20 o 
   8   9   6       56.73      153.05     99.89 o 
   9   9   6      947.13     1015.87    139.15 o 
  10   9   6      360.03      240.58    126.82 o 
   0  10   6        0.01       66.11    103.03 o 
   1  10   6     1883.79     2057.50     91.84 o 
   2  10   6      226.62      254.48     62.10 o 
   3  10   6      130.82      155.63    108.30 o 
   4  10   6     1677.25     1927.55    116.45 o 
   5  10   6      416.58      318.83     84.34 o 
   6  10   6      721.53      770.81    111.19 o 
   7  10   6      366.92      207.18     93.08 o 
   8  10   6      121.46      134.49    108.17 o 
   9  10   6      497.31      641.38    134.13 o 
  10  10   6      104.33      117.01    137.95 o 
   1  11   6     1546.07     1353.99     93.75 o 
   2  11   6      438.32      555.81     87.35 o 
   3  11   6     5246.00     5369.40    189.25 o 
   4  11   6     2899.93     3289.41    152.27 o 
   5  11   6      268.15      471.73     93.70 o 
   6  11   6     1164.89     1188.17    117.07 o 
   7  11   6        1.54      -31.37     94.89 o 
   8  11   6        2.99      170.61    107.81 o 
   9  11   6     1713.06     1558.39    160.61 o 
  10  11   6      249.28      256.73    155.06 o 
   0  12   6     6871.85     6857.00    270.30 o 
   1  12   6     7133.64     6690.91    213.03 o 
   2  12   6     4232.24     4256.48    172.15 o 
   3  12   6       19.54       31.97     79.90 o 
   4  12   6     1503.01     1668.97    147.45 o 
   5  12   6     3690.42     3452.46    208.97 o 
   6  12   6     1626.10     1597.52    130.92 o 
   7  12   6     3643.07     3628.68    190.04 o 
   8  12   6      799.67      830.72    135.33 o 
   9  12   6     2228.62     2258.07    184.78 o 
   1  13   6     5877.29     5688.98    200.84 o 
   2  13   6      819.43      696.55    108.28 o 
   3  13   6     4120.82     4142.29    176.17 o 
   4  13   6     1868.63     2344.32    183.78 o 
   5  13   6     1161.18     1234.81    115.30 o 
   6  13   6      461.00      765.85    150.39 o 
   7  13   6      786.89      731.83    134.76 o 
   8  13   6      807.48      895.58    141.27 o 
   9  13   6      558.67      700.92    167.37 o 
   0  14   6     2877.79     2780.03    273.22 o 
   1  14   6      158.89      217.63     96.20 o 
   2  14   6     1305.31     1247.15    121.13 o 
   3  14   6      309.97      420.58     97.68 o 
   4  14   6       59.83      132.33     87.49 o 
   5  14   6       18.77       47.49     95.65 o 
   6  14   6     2017.76     2078.82    153.61 o 
   7  14   6       40.41      182.93    112.83 o 
   8  14   6      403.43      406.74    136.21 o 
   1  15   6      330.05      413.79    103.29 o 
   2  15   6      493.32      623.02    106.95 o 
   3  15   6     2436.77     2536.38    161.49 o 
   4  15   6      628.39      556.99    105.04 o 
   5  15   6     2070.50     2053.06    148.96 o 
   6  15   6      209.28      252.26    118.25 o 
   7  15   6      232.20      237.93    117.47 o 
   8  15   6      121.95      -26.98    137.62 o 
   0  16   6      459.27      865.70    171.68 o 
   1  16   6     3254.95     3099.03    182.30 o 
   2  16   6       95.62      149.29    119.21 o 
   3  16   6      518.76      699.69    136.54 o 
   4  16   6      448.64      384.97    127.15 o 
   5  16   6     1146.27     1424.95    141.21 o 
   6  16   6     2591.39     2740.55    183.58 o 
   7  16   6     2263.09     2705.41    296.01 o 
   1  17   6      858.09      919.16    131.27 o 
   2  17   6      879.98     1216.89    188.68 o 
   3  17   6     2613.03     2846.76    186.20 o 
   4  17   6     1055.29     1312.76    165.65 o 
   5  17   6     1602.64     1627.80    169.72 o 
   6  17   6      110.01      212.97    131.28 o 
   0  18   6      154.29      217.57    153.04 o 
   1  18   6      179.08      239.89    121.87 o 
   2  18   6        0.24      -47.47    105.09 o 
   3  18   6        4.54      114.82    116.96 o 
   4  18   6       33.61       89.74    121.64 o 
   5  18   6      301.17      215.59    139.65 o 
   1  19   6       33.64      475.19    133.81 o 
   2  19   6      503.08      409.30    126.32 o 
   3  19   6      496.19      391.42    191.32 o 
   4  19   6      124.32       81.48    139.26 o 
   0  20   6     1250.98     1356.61    330.23 o 
   1  20   6      577.10      575.77    159.63 o 
   1   1   7    10203.83     9983.06    237.34 o 
   2   1   7     7722.49     7408.15    173.04 o 
   3   1   7     2878.45     3042.73     97.77 o 
   4   1   7    19178.48    18065.57    426.50 o 
   5   1   7     7224.65     6865.08    213.35 o 
   6   1   7     2318.35     2628.49    104.71 o 
   7   1   7      585.96      747.41     78.88 o 
   8   1   7     2366.32     2500.84    136.29 o 
   9   1   7      862.56      862.93    109.99 o 
  10   1   7     9038.58     8410.67    333.28 o 
  11   1   7     1211.86     1154.18    138.90 o 
  12   1   7     1850.90     1711.85    183.79 o 
   0   2   7   296928.59   340406.41  11374.80 o 
   1   2   7     1109.08     1117.48     49.00 o 
   2   2   7    13416.24    13235.38    298.71 o 
   3   2   7    24840.26    24878.49    579.44 o 
   4   2   7     3647.86     3111.47    103.76 o 
   5   2   7     2269.36     2785.60    107.43 o 
   6   2   7    68998.79    67380.30   1547.71 o 
   7   2   7     2734.03     2687.50    125.53 o 
   8   2   7    16893.42    17103.21    431.12 o 
   9   2   7      104.60      141.02     92.17 o 
  10   2   7        7.80      256.61    100.38 o 
  11   2   7      254.27      202.76    115.41 o 
  12   2   7      323.15      283.50    147.99 o 
   1   3   7     8193.92     7992.68    188.45 o 
   2   3   7     4258.89     4055.27    110.89 o 
   3   3   7      410.34      350.98     52.82 o 
   4   3   7    37310.22    37405.22    865.75 o 
   5   3   7     4313.35     4029.96    131.37 o 
   6   3   7     1831.39     2081.85    102.90 o 
   7   3   7     2025.73     2001.45    147.50 o 
   8   3   7     2032.93     1916.02    134.19 o 
   9   3   7      257.34      353.94     99.05 o 
  10   3   7     2349.07     2700.19    184.15 o 
  11   3   7      760.16      644.49    135.42 o 
  12   3   7      166.51      188.05    161.01 o 
   0   4   7      984.76     1405.66     81.58 o 
   1   4   7       90.19      366.14     46.90 o 
   2   4   7     3575.36     3378.52     96.28 o 
   3   4   7      290.38      369.59     42.14 o 
   4   4   7    10531.58     9886.67    250.82 o 
   5   4   7     5903.37     5426.03    161.23 o 
   6   4   7      588.48      731.18     77.25 o 
   7   4   7      999.07     1230.56    101.07 o 
   8   4   7     3053.50     3060.80    144.60 o 
   9   4   7      256.19      534.56    160.86 o 
  10   4   7      972.79      769.42    121.10 o 
  11   4   7       55.99      180.46    120.09 o 
  12   4   7       25.27      178.24    144.94 o 
   1   5   7    17073.12    18301.57    413.26 o 
   2   5   7    23717.65    23328.35    522.34 o 
   3   5   7     1555.97     1783.67     74.65 o 
   4   5   7     9668.73     8979.25    222.41 o 
   5   5   7     2285.97     2689.00    112.83 o 
   6   5   7      230.69      569.14    114.88 o 
   7   5   7     1881.97     1941.64    115.58 o 
   8   5   7      972.01      864.84     98.85 o 
   9   5   7      331.45      411.47     97.75 o 
  10   5   7     4312.27     4118.34    220.19 o 
  11   5   7        0.09       79.30    133.21 o 
   0   6   7   124290.30   133596.33   4098.28 o 
   1   6   7      938.95     1126.36     58.88 o 
   2   6   7    10399.41    10125.66    242.25 o 
   3   6   7       55.75       89.68     46.34 o 
   4   6   7     2147.39     2527.41     97.78 o 
   5   6   7      762.80      699.69     66.19 o 
   6   6   7    20920.25    21183.49    540.93 o 
   7   6   7     1075.15     1059.76     98.38 o 
   8   6   7     9895.37     9086.39    263.73 o 
   9   6   7     1079.54     1288.05    124.97 o 
  10   6   7      197.84       33.16    112.49 o 
  11   6   7       13.82      165.65    186.31 o 
   1   7   7     6723.08     6373.62    164.55 o 
   2   7   7     6467.00     5514.65    148.01 o 
   3   7   7      844.04      870.08     62.96 o 
   4   7   7    24277.44    23506.23    558.07 o 
   5   7   7      499.30      492.15     66.03 o 
   6   7   7     3781.04     4424.04    161.66 o 
   7   7   7      498.87      431.64     91.43 o 
   8   7   7       39.67      -33.24     88.72 o 
   9   7   7        5.18       29.67     96.83 o 
  10   7   7     3459.24     3605.95    227.22 o 
  11   7   7       29.23       30.33    151.73 o 
   0   8   7     1765.12     1983.04    117.23 o 
   1   8   7       10.17      182.72     48.89 o 
   2   8   7      116.86      167.54     50.80 o 
   3   8   7      180.47      166.79     52.71 o 
   4   8   7     1656.10     1645.62     85.95 o 
   5   8   7     2377.88     2661.35    113.81 o 
   6   8   7      725.61      938.72     94.19 o 
   7   8   7      436.87      423.83     99.07 o 
   8   8   7      322.81      307.66    119.17 o 
   9   8   7      362.90      441.25    123.85 o 
  10   8   7      286.91      204.16    147.71 o 
  11   8   7      179.18      232.75    161.70 o 
   1   9   7      914.13     1169.18     71.36 o 
   2   9   7     7983.55     7598.88    219.11 o 
   3   9   7        7.83      -16.40     58.20 o 
   4   9   7     4262.82     4036.69    142.87 o 
   5   9   7      801.85      886.29     85.96 o 
   6   9   7      447.13      703.77     95.19 o 
   7   9   7        0.04      -26.12     96.76 o 
   8   9   7      149.61       96.44     99.15 o 
   9   9   7       14.59       23.48    113.05 o 
  10   9   7     1090.36      961.36    158.29 o 
   0  10   7    66862.36    64193.89   1998.23 o 
   1  10   7      621.38      698.26     65.15 o 
   2  10   7     7675.88     7374.75    232.23 o 
   3  10   7     3888.02     4351.37    154.03 o 
   4  10   7      158.55      158.58     77.44 o 
   5  10   7      302.35      227.18     83.63 o 
   6  10   7     6329.74     6246.98    226.26 o 
   7  10   7     2161.34     2177.20    145.93 o 
   8  10   7     3872.88     3965.95    274.02 o 
   9  10   7      982.81     1095.23    160.29 o 
  10  10   7       38.59      150.72    139.48 o 
   1  11   7     5463.78     5631.93    211.62 o 
   2  11   7    16071.36    15484.13    391.18 o 
   3  11   7       45.95      100.91     76.10 o 
   4  11   7     9374.71     8722.61    260.96 o 
   5  11   7     4543.08     4471.20    184.48 o 
   6  11   7       81.52      227.52     90.48 o 
   7  11   7        5.32      -53.01     93.25 o 
   8  11   7       36.86       96.61    107.17 o 
   9  11   7      428.68      687.84    151.32 o 
  10  11   7     3022.35     3536.81    245.15 o 
   0  12   7     1570.38     1682.14    131.61 o 
   1  12   7     1309.23     1401.36     96.88 o 
   2  12   7     1445.67     1436.29    109.68 o 
   3  12   7      455.55      490.56     92.92 o 
   4  12   7     5005.68     4558.97    193.70 o 
   5  12   7      336.31      475.41     92.89 o 
   6  12   7       85.08      115.60     96.48 o 
   7  12   7     2482.07     2873.76    183.36 o 
   8  12   7      935.40     1068.79    212.61 o 
   9  12   7       14.77      -82.28    133.32 o 
   1  13   7      604.68      742.65     95.91 o 
   2  13   7     1785.14     1835.14    164.81 o 
   3  13   7        7.50      -23.17     86.18 o 
   4  13   7     5001.80     4589.30    188.98 o 
   5  13   7        1.69      -84.20     85.59 o 
   6  13   7      638.30      672.22    117.82 o 
   7  13   7       69.73      245.32    130.68 o 
   8  13   7      639.19      831.23    140.12 o 
   9  13   7       21.12       18.49    153.49 o 
   0  14   7    15183.78    13390.32   1127.52 o 
   1  14   7      843.76      894.00    117.46 o 
   2  14   7     3115.34     3222.25    206.41 o 
   3  14   7      294.27      298.74     96.87 o 
   4  14   7     1404.33     1338.64    125.04 o 
   5  14   7       16.53       31.60    100.74 o 
   6  14   7     5304.13     5295.00    234.37 o 
   7  14   7      578.96      491.60    121.72 o 
   8  14   7     3379.43     2822.00    213.79 o 
   1  15   7      136.87      487.69    150.45 o 
   2  15   7     4476.12     4482.68    319.01 o 
   3  15   7       38.93      231.60     99.63 o 
   4  15   7     4771.62     5179.56    241.02 o 
   5  15   7      233.50      264.67    110.76 o 
   6  15   7      688.70      887.52    128.02 o 
   7  15   7        7.91       26.49    114.44 o 
   8  15   7      262.39      171.83    144.67 o 
   0  16   7      612.83      652.04    250.92 o 
   1  16   7      515.65      562.25    117.13 o 
   2  16   7       76.83      167.60    103.63 o 
   3  16   7      353.12       74.59    106.34 o 
   4  16   7      308.54      377.21    112.68 o 
   5  16   7       24.70       92.53    113.76 o 
   6  16   7        6.24       36.17    114.90 o 
   7  16   7      626.49      588.59    140.15 o 
   1  17   7      955.99     1265.31    150.13 o 
   2  17   7      366.46      419.77    117.29 o 
   3  17   7       13.33      136.34    118.05 o 
   4  17   7     1703.90     1497.15    156.30 o 
   5  17   7      115.66       16.17    122.35 o 
   6  17   7      171.18      223.29    141.61 o 
   0  18   7      531.13      670.95    201.18 o 
   1  18   7       14.25      110.56    112.53 o 
   2  18   7      949.54      837.85    140.46 o 
   3  18   7      609.56      694.76    131.19 o 
   4  18   7      274.86      190.76    136.19 o 
   5  18   7       44.80      329.15    156.48 o 
   1  19   7       24.43      241.32    136.68 o 
   2  19   7      729.18      780.50    145.84 o 
   3  19   7       18.11      -20.01    127.28 o 
   0  20   7       21.15       65.13    174.05 o 
   0   0   8     1436.30     1318.40    149.07 o 
   1   0   8    29656.27    30356.72    942.54 o 
   2   0   8     2899.71     2753.26    111.83 o 
   3   0   8     3541.02     3725.71    143.93 o 
   4   0   8      243.49      198.44     59.93 o 
   5   0   8     7070.47     6079.53    230.46 o 
   6   0   8    30556.74    28996.07    928.14 o 
   7   0   8    53592.21    52382.62   1652.12 o 
   8   0   8     2231.99     2363.61    190.13 o 
   9   0   8     1155.80     1032.86    188.46 o 
  10   0   8      460.64      466.05    151.98 o 
  11   0   8       96.68      105.20    162.78 o 
  12   0   8        0.63      315.29    239.55 o 
   1   1   8      855.58      909.38     47.84 o 
   2   1   8       35.14       77.07     33.31 o 
   3   1   8    17883.45    17427.06    412.12 o 
   4   1   8     6002.34     5528.16    152.52 o 
   5   1   8    13805.83    13536.95    335.05 o 
   6   1   8      561.29      692.90     76.76 o 
   7   1   8      365.91      447.73     76.88 o 
   8   1   8       99.99      103.88     84.01 o 
   9   1   8     4609.08     4800.60    195.38 o 
  10   1   8     1870.50     1849.07    135.30 o 
  11   1   8     2440.64     2652.65    175.59 o 
  12   1   8        0.60      100.31    149.81 o 
   0   2   8    14542.92    14865.21    471.07 o 
   1   2   8       10.15       28.35     28.71 o 
   2   2   8     5667.80     5381.95    132.91 o 
   3   2   8    13988.25    14253.58    341.69 o 
   4   2   8     1219.67     1213.36     70.85 o 
   5   2   8     2818.12     3013.90    115.78 o 
   6   2   8      325.37      263.61     66.15 o 
   7   2   8        1.48       79.94     72.25 o 
   8   2   8      520.98      604.79    102.27 o 
   9   2   8       13.43       81.23     88.02 o 
  10   2   8      103.58       95.27     99.17 o 
  11   2   8      380.59      557.13    122.82 o 
  12   2   8      114.38      153.25    148.19 o 
   1   3   8       85.63      155.07     34.57 o 
   2   3   8     9456.08     9527.99    222.46 o 
   3   3   8      818.39      706.04     52.60 o 
   4   3   8     8515.92     8822.41    227.04 o 
   5   3   8     1295.65     1463.16     84.21 o 
   6   3   8      910.31     1060.35     82.77 o 
   7   3   8      393.37      617.64     87.36 o 
   8   3   8      133.57      230.04    110.34 o 
   9   3   8     4312.52     4678.93    194.92 o 
  10   3   8     1220.64     1435.76    130.31 o 
  11   3   8     3545.90     3513.51    230.53 o 
  12   3   8      171.73      155.10    142.86 o 
   0   4   8    52655.83    55700.16   1719.75 o 
   1   4   8    86249.75    91312.36   1983.32 o 
   2   4   8      723.11      776.02     58.44 o 
   3   4   8      719.25      747.48     50.49 o 
   4   4   8     4831.02     5008.47    147.27 o 
   5   4   8     9226.69     8333.40    223.40 o 
   6   4   8    14211.54    13572.11    344.92 o 
   7   4   8    21616.75    21947.65    538.03 o 
   8   4   8      704.61      887.88    115.48 o 
   9   4   8     1003.27     1035.08    134.64 o 
  10   4   8       17.02      134.60    103.48 o 
  11   4   8      146.82      264.56    127.53 o 
   1   5   8      350.38      547.71     64.73 o 
   2   5   8    12944.62    13486.54    312.31 o 
   3   5   8    40250.23    40507.96    893.92 o 
   4   5   8    18382.37    16932.61    392.40 o 
   5   5   8    10402.09     9433.45    250.74 o 
   6   5   8      152.36       92.61     71.51 o 
   7   5   8      278.78      373.11     83.48 o 
   8   5   8      135.93       42.87     84.96 o 
   9   5   8     1720.19     1795.18    130.99 o 
  10   5   8     1923.91     2150.73    156.93 o 
  11   5   8      811.85      809.50    167.28 o 
   0   6   8      414.19     1109.21    110.99 o 
   1   6   8     1361.48     1502.69     71.60 o 
   2   6   8     2917.55     3046.08     98.16 o 
   3   6   8     3817.92     3980.06    120.31 o 
   4   6   8     5216.66     5120.04    145.10 o 
   5   6   8      324.67      333.46     61.33 o 
   6   6   8     1528.30     1577.00    100.52 o 
   7   6   8        2.18       16.33     82.30 o 
   8   6   8       93.06      199.72     86.25 o 
   9   6   8      138.05      116.20     97.70 o 
  10   6   8      323.63      342.93    132.32 o 
  11   6   8      463.45      490.40    197.33 o 
   1   7   8     1744.40     1683.94     75.39 o 
   2   7   8    13465.08    13020.53    307.20 o 
   3   7   8     8667.78     7935.81    202.95 o 
   4   7   8     2300.52     2688.29    105.76 o 
   5   7   8     1098.13     1233.10     98.08 o 
   6   7   8       20.60        0.89     73.30 o 
   7   7   8      566.75      626.26     98.75 o 
   8   7   8       38.08      111.52     86.16 o 
   9   7   8     1107.90      898.47    123.87 o 
  10   7   8      792.73      676.08    151.09 o 
  11   7   8     2059.03     2041.22    212.28 o 
   0   8   8    63581.02    63146.22   1954.86 o 
   1   8   8    76098.50    78213.09   1711.51 o 
   2   8   8     7080.40     6864.36    180.55 o 
   3   8   8     2775.63     2943.51    117.63 o 
   4   8   8      482.61      623.08     69.72 o 
   5   8   8      792.60      798.88     77.16 o 
   6   8   8     1567.93     1771.31    107.82 o 
   7   8   8     2136.89     2549.87    133.25 o 
   8   8   8     3587.50     3306.86    164.53 o 
   9   8   8      820.89     1084.09    132.56 o 
  10   8   8      127.74      189.99    143.91 o 
  11   8   8     1246.61      815.72    226.16 o 
   1   9   8     5182.74     5558.03    157.78 o 
   2   9   8     8065.32     7854.20    203.53 o 
   3   9   8    15284.91    14504.06    346.77 o 
   4   9   8     8676.29     7880.30    209.61 o 
   5   9   8     2721.88     2775.17    126.45 o 
   6   9   8       53.63       77.73     83.92 o 
   7   9   8       81.24       95.05    111.47 o 
   8   9   8      328.82      373.02    107.50 o 
   9   9   8      214.71      239.66    119.49 o 
  10   9   8     1931.62     1731.67    198.70 o 
   0  10   8     2268.78     2528.97    228.72 o 
   1  10   8       75.06      206.72     65.91 o 
   2  10   8       30.94      -10.25     62.91 o 
   3  10   8      335.43      429.91     81.04 o 
   4  10   8       13.36      122.60     72.89 o 
   5  10   8      257.98      194.17     83.22 o 
   6  10   8       97.30      209.29     93.33 o 
   7  10   8       63.14      233.38    100.83 o 
   8  10   8       11.66       -6.54     99.98 o 
   9  10   8        1.91       -7.24    125.02 o 
  10  10   8       28.48      138.17    142.14 o 
   1  11   8     2172.17     2410.08    105.46 o 
   2  11   8     7499.41     7549.61    216.53 o 
   3  11   8     6536.92     6417.63    220.97 o 
   4  11   8     1753.37     1723.85    117.88 o 
   5  11   8     1306.91     1241.52    110.43 o 
   6  11   8      265.25      282.09    103.62 o 
   7  11   8        0.16       22.52     95.78 o 
   8  11   8      161.40       98.37    111.16 o 
   9  11   8       20.34       84.29    134.80 o 
  10  11   8      189.70      228.65    147.13 o 
   0  12   8    14410.98    12214.90    485.81 o 
   1  12   8    14214.17    13686.29    352.56 o 
   2  12   8     2812.19     3304.06    176.70 o 
   3  12   8     1070.49     1066.76    105.17 o 
   4  12   8     1659.67     1659.02    137.93 o 
   5  12   8     2029.37     2124.76    134.93 o 
   6  12   8      841.19     1007.38    117.05 o 
   7  12   8     2741.57     2845.41    176.47 o 
   8  12   8     1250.85     1290.78    143.31 o 
   9  12   8     1118.76     1114.12    162.81 o 
   1  13   8     2020.41     2098.19    147.47 o 
   2  13   8     1939.00     2309.57    172.60 o 
   3  13   8     1598.25     1766.76    123.99 o 
   4  13   8     4273.31     4279.35    181.39 o 
   5  13   8      951.07      969.30    119.17 o 
   6  13   8       12.05      -11.08     94.00 o 
   7  13   8      272.82      129.05    112.94 o 
   8  13   8       13.42      455.38    133.48 o 
   9  13   8      968.90      769.29    198.38 o 
   0  14   8      925.56     1397.83    189.83 o 
   1  14   8      450.99      626.70    112.24 o 
   2  14   8      779.12      993.68    112.54 o 
   3  14   8      424.60      463.41     95.72 o 
   4  14   8       15.69      151.92     94.48 o 
   5  14   8      161.17      192.94    100.10 o 
   6  14   8       27.63      104.21    107.60 o 
   7  14   8      315.70      480.84    117.84 o 
   8  14   8      485.30      318.04    151.22 o 
   1  15   8       85.94      138.36     98.04 o 
   2  15   8      209.74      258.12    106.67 o 
   3  15   8      437.78      354.88    107.82 o 
   4  15   8     1432.79     1608.67    183.59 o 
   5  15   8     1852.01     2022.14    232.79 o 
   6  15   8       88.07      207.50    111.58 o 
   7  15   8      130.04      212.93    136.16 o 
   8  15   8      555.11      618.48    167.09 o 
   0  16   8      837.92      814.63    171.30 o 
   1  16   8     1015.23     1326.86    157.97 o 
   2  16   8     1959.82     2358.03    282.65 o 
   3  16   8       88.35      182.73    110.26 o 
   4  16   8       88.35      -37.52    108.72 o 
   5  16   8     3922.94     3983.54    249.97 o 
   6  16   8     2042.07     1976.22    163.16 o 
   7  16   8     3198.99     3575.63    230.06 o 
   1  17   8      274.63      369.86    124.03 o 
   2  17   8     1227.65     1377.13    143.86 o 
   3  17   8     2456.24     2636.55    272.21 o 
   4  17   8     1804.71     1753.90    165.13 o 
   5  17   8      924.89     1086.37    156.89 o 
   6  17   8        1.02      206.29    137.87 o 
   0  18   8     1449.84     1432.27    223.06 o 
   1  18   8      503.43      756.27    151.48 o 
   2  18   8        3.43      -37.00    108.35 o 
   3  18   8       10.14      196.21    123.39 o 
   4  18   8        6.34      218.19    131.62 o 
   5  18   8       18.59      104.18    142.30 o 
   1  19   8        1.93       77.79    125.60 o 
   2  19   8        3.35      247.31    132.29 o 
   3  19   8      341.07      463.16    135.57 o 
   1   1   9    47678.26    51477.82   1174.02 o 
   2   1   9      587.64      753.29     46.38 o 
   3   1   9    16408.57    16319.55    387.91 o 
   4   1   9     1191.09     1178.29     69.03 o 
   5   1   9    14529.97    14137.19    349.50 o 
   6   1   9       92.14       43.30     61.50 o 
   7   1   9     4216.19     4413.98    159.94 o 
   8   1   9     1711.43     1742.58    121.72 o 
   9   1   9     4005.54     4466.23    191.41 o 
  10   1   9       65.89      148.68     96.60 o 
  11   1   9     2551.27     2271.83    175.22 o 
  12   1   9      517.12      565.77    167.39 o 
   0   2   9    16403.58    17310.88    549.08 o 
   1   2   9    23321.67    24613.22    545.18 o 
   2   2   9     9683.57     9369.17    231.14 o 
   3   2   9     8611.79     8595.06    216.21 o 
   4   2   9      179.80      223.52     48.43 o 
   5   2   9    43209.73    43376.25   1004.21 o 
   6   2   9       52.30      119.78     61.52 o 
   7   2   9    32219.85    31251.17    742.01 o 
   8   2   9      778.85      989.91    155.69 o 
   9   2   9     5387.69     5708.09    212.73 o 
  10   2   9        2.15      156.57    100.29 o 
  11   2   9      704.08      585.44    134.53 o 
  12   2   9      336.90      478.20    173.11 o 
   1   3   9      311.51      334.28     37.31 o 
   2   3   9       99.70      164.38     35.81 o 
   3   3   9    19179.93    17833.09    444.68 o 
   4   3   9     1595.65     1697.66     81.04 o 
   5   3   9    45463.18    46012.98   1063.22 o 
   6   3   9     2224.46     2328.70    109.40 o 
   7   3   9     1371.45     1341.64     98.37 o 
   8   3   9     1342.17     1460.16    110.02 o 
   9   3   9     8825.03     8476.53    281.68 o 
  10   3   9       13.46       96.71    102.10 o 
  11   3   9       52.35      124.54    131.24 o 
  12   3   9      279.84      273.93    168.32 o 
   0   4   9     1346.21     1266.55    107.22 o 
   1   4   9     2440.84     2733.94    107.08 o 
   2   4   9     9844.70     9563.29    226.73 o 
   3   4   9    13967.21    13626.52    314.90 o 
   4   4   9      195.42      313.24     54.56 o 
   5   4   9      605.60      583.66     71.03 o 
   6   4   9      804.54      784.73     84.25 o 
   7   4   9        8.05      199.69     76.66 o 
   8   4   9      428.95      572.11    107.59 o 
   9   4   9     1460.91     1419.95    127.29 o 
  10   4   9        5.81      568.21    174.99 o 
  11   4   9      492.78      435.27    137.08 o 
   1   5   9    25448.43    27179.99    604.53 o 
   2   5   9       14.37       74.76     40.41 o 
   3   5   9     5682.25     5014.80    137.22 o 
   4   5   9       49.72      -49.62     50.65 o 
   5   5   9     5214.05     5152.50    158.39 o 
   6   5   9       98.40      161.86     71.25 o 
   7   5   9      677.29      590.39     92.90 o 
   8   5   9      564.63      740.63     94.17 o 
   9   5   9     2593.89     2572.57    154.41 o 
  10   5   9      782.66      842.26    185.93 o 
  11   5   9     4067.55     4168.54    251.12 o 
   0   6   9     1370.83     1640.39    100.91 o 
   1   6   9   104508.07   111726.53   2428.13 o 
   2   6   9     6674.73     6824.23    174.34 o 
   3   6   9     8920.36     8657.08    215.49 o 
   4   6   9       40.24      118.72     51.33 o 
   5   6   9     7291.10     6929.85    198.95 o 
   6   6   9      571.33      680.14     83.54 o 
   7   6   9     3439.52     3931.71    160.66 o 
   8   6   9      692.61      890.82    106.81 o 
   9   6   9     2959.12     3356.86    187.77 o 
  10   6   9       45.81       90.26    126.47 o 
  11   6   9     1264.34      779.82    161.41 o 
   1   7   9     8437.05     8062.61    202.48 o 
   2   7   9      947.93      973.80     65.66 o 
   3   7   9    19837.30    19521.04    448.26 o 
   4   7   9       10.90        3.92     55.04 o 
   5   7   9     7225.78     6786.31    185.94 o 
   6   7   9      413.21      594.43     84.10 o 
   7   7   9      924.55      818.88     99.67 o 
   8   7   9      340.71      398.99    100.08 o 
   9   7   9     3255.99     3606.46    193.52 o 
  10   7   9       23.78       86.68    163.24 o 
  11   7   9     1024.29     1231.22    193.08 o 
   0   8   9     9708.08     9169.34    322.72 o 
   1   8   9     2819.23     2806.50    103.41 o 
   2   8   9     1818.66     1847.11    107.71 o 
   3   8   9     4461.47     4470.52    141.09 o 
   4   8   9       78.82        3.22     60.26 o 
   5   8   9       91.65       56.85     67.73 o 
   6   8   9       67.57      207.16     82.68 o 
   7   8   9       14.55      135.65     88.06 o 
   8   8   9      568.23      693.70    106.52 o 
   9   8   9      295.44      450.60    128.06 o 
  10   8   9       19.72       80.06    143.02 o 
  11   8   9       58.62       37.16    159.36 o 
   1   9   9    15309.22    14118.31    335.81 o 
   2   9   9     2503.67     2819.22    109.18 o 
   3   9   9    12534.49    11651.33    298.10 o 
   4   9   9      870.62      892.54     77.79 o 
   5   9   9      548.73      663.98     86.13 o 
   6   9   9       45.50      -63.54     82.04 o 
   7   9   9     2994.00     3057.79    216.62 o 
   8   9   9       15.33      165.14    102.67 o 
   9   9   9      331.41      481.34    132.80 o 
  10   9   9      133.39      109.33    141.83 o 
   0  10   9     5683.82     6008.10    240.33 o 
   1  10   9    47782.95    47945.29   1064.08 o 
   2  10   9     6832.91     6463.29    180.20 o 
   3  10   9     1372.98     1646.40    100.26 o 
   4  10   9       17.86        3.25     71.02 o 
   5  10   9     4396.07     4661.00    183.97 o 
   6  10   9      489.52      368.24     97.70 o 
   7  10   9     1148.71     1187.26    198.32 o 
   8  10   9       65.48       77.75    106.89 o 
   9  10   9      511.51      716.35    146.01 o 
  10  10   9        1.95       30.86    147.21 o 
   1  11   9    10735.60     9636.36    247.38 o 
   2  11   9     1589.29     1591.45    100.85 o 
   3  11   9    11646.26    10892.20    309.93 o 
   4  11   9      814.26      956.89    103.26 o 
   5  11   9       72.00      -22.55     85.01 o 
   6  11   9      361.58      533.95    101.55 o 
   7  11   9        1.88       -3.59     99.49 o 
   8  11   9      122.25       93.70    123.80 o 
   9  11   9      895.56      838.37    157.32 o 
  10  11   9      208.69      152.10    150.76 o 
   0  12   9       69.47      217.82     99.84 o 
   1  12   9      224.75      260.19     77.39 o 
   2  12   9      662.27      908.95     97.97 o 
   3  12   9     5409.03     4993.66    191.64 o 
   4  12   9     1153.37     1348.93    117.52 o 
   5  12   9      805.13      739.66    107.81 o 
   6  12   9      131.22      105.61     96.17 o 
   7  12   9      173.76       94.89    106.26 o 
   8  12   9       38.93      174.39    122.73 o 
   9  12   9     1037.82      998.79    163.18 o 
   1  13   9       81.63      107.41     85.99 o 
   2  13   9       22.69      -22.01     83.68 o 
   3  13   9     1933.59     2006.91    131.58 o 
   4  13   9      815.24     1145.56    112.37 o 
   5  13   9     4905.17     5246.84    259.86 o 
   6  13   9       39.11      144.76    103.28 o 
   7  13   9        4.61      -56.24    107.76 o 
   8  13   9        6.46      276.23    131.07 o 
   9  13   9     1094.71     1118.14    171.08 o 
   0  14   9     3190.51     4078.20    408.48 o 
   1  14   9     7766.46     7400.49    251.04 o 
   2  14   9      953.77      844.97    103.30 o 
   3  14   9      167.29      190.08     88.55 o 
   4  14   9      372.43      469.17    102.43 o 
   5  14   9     2776.36     3079.52    185.67 o 
   6  14   9      725.20     1329.49    338.63 o 
   7  14   9     3530.26     3262.49    340.19 o 
   8  14   9      223.92      188.28    143.37 o 
   1  15   9     2691.01     2504.32    246.78 o 
   2  15   9      325.06      310.06    108.30 o 
   3  15   9     4721.94     4653.31    214.43 o 
   4  15   9      359.96      473.19    107.80 o 
   5  15   9       23.71      254.23    110.78 o 
   6  15   9      162.65      189.62    116.55 o 
   7  15   9      275.39      364.81    135.76 o 
   0  16   9       14.93      -10.25    232.76 o 
   1  16   9      979.69     1005.39    155.99 o 
   2  16   9      309.33      510.92    117.24 o 
   3  16   9      300.87      149.19    108.77 o 
   4  16   9       32.33      135.20    113.53 o 
   5  16   9      350.14      405.04    135.11 o 
   6  16   9       28.98       30.95    121.20 o 
   7  16   9        0.34        2.59    134.52 o 
   1  17   9      511.26      463.42    119.58 o 
   2  17   9       82.39      130.65    109.81 o 
   3  17   9      490.82      772.70    212.86 o 
   4  17   9      504.15      662.09    136.44 o 
   5  17   9     1926.29     1794.81    186.33 o 
   6  17   9       10.58      140.96    150.46 o 
   0  18   9       24.39       35.15    159.45 o 
   1  18   9      965.40     1113.43    147.93 o 
   2  18   9      111.98      158.80    115.66 o 
   3  18   9      145.42      168.38    126.25 o 
   4  18   9        7.14      129.54    156.10 o 
   5  18   9     2727.49     2577.30    215.57 o 
   1  19   9       77.13      159.88    124.49 o 
   2  19   9        0.18        3.34    127.67 o 
   3  19   9     2216.51     2114.35    187.55 o 
   0   0  10      393.10      474.33    101.21 o 
   1   0  10      439.66      374.80     50.63 o 
   2   0  10    66429.59    71778.43   2210.22 o 
   3   0  10      357.66      336.30     54.26 o 
   4   0  10     1265.59     1315.82    103.90 o 
   5   0  10    23273.66    24314.56    773.87 o 
   6   0  10    30945.09    29647.98    948.90 o 
   7   0  10      653.36      851.72    130.29 o 
   8   0  10     9648.82     8931.84    635.86 o 
   9   0  10     4076.36     4442.02    282.88 o 
  10   0  10      431.45      388.62    151.43 o 
  11   0  10       61.45      176.44    256.04 o 
  12   0  10      218.73       83.97    219.10 o 
   1   1  10    12656.96    13689.57    342.59 o 
   2   1  10    21729.32    21081.78    494.10 o 
   3   1  10     1529.49     1667.68     74.64 o 
   4   1  10    27474.76    25563.96    625.61 o 
   5   1  10     3452.94     3443.08    126.24 o 
   6   1  10     7067.39     6801.96    195.46 o 
   7   1  10      341.41      300.00     76.85 o 
   8   1  10     5635.80     5442.51    201.81 o 
   9   1  10     1448.06     1489.53    122.54 o 
  10   1  10     2037.77     2237.40    147.21 o 
  11   1  10       53.19       -4.43    122.45 o 
  12   1  10      906.46      535.13    174.53 o 
   0   2  10    34356.62    35865.18   1114.50 o 
   1   2  10        3.93       80.02     30.49 o 
   2   2  10     5251.91     5006.87    136.32 o 
   3   2  10      879.38      800.76     54.19 o 
   4   2  10     2692.79     2769.38    101.99 o 
   5   2  10     1331.02     1376.17     80.21 o 
   6   2  10      133.18      337.32     82.80 o 
   7   2  10     3768.13     3690.33    166.29 o 
   8   2  10      857.11      949.01    105.10 o 
   9   2  10      107.35      222.75     93.39 o 
  10   2  10      168.01      267.11    126.70 o 
  11   2  10        0.03      113.78    122.87 o 
  12   2  10       13.84     -147.95    147.95 o 
   1   3  10      922.45     1142.72     53.84 o 
   2   3  10    34302.78    36263.70    798.75 o 
   3   3  10      348.31      263.65     44.73 o 
   4   3  10     5270.15     4763.15    141.39 o 
   5   3  10     1129.07     1284.57     98.87 o 
   6   3  10      107.65      205.74     71.09 o 
   7   3  10      190.53      210.44     78.43 o 
   8   3  10     3514.99     3929.95    173.27 o 
   9   3  10     2490.78     2339.39    153.36 o 
  10   3  10     2500.32     2750.35    248.27 o 
  11   3  10      477.34      293.95    129.60 o 
   0   4  10    75345.86    81702.26   2513.21 o 
   1   4  10        6.81       18.31     36.96 o 
   2   4  10    32298.59    32269.89    746.63 o 
   3   4  10     1776.55     1861.08     74.36 o 
   4   4  10     8198.80     8207.38    217.61 o 
   5   4  10    12089.36    12050.31    306.96 o 
   6   4  10    18544.47    17025.91    422.14 o 
   7   4  10       80.42       70.20     80.91 o 
   8   4  10     6202.19     6067.48    201.26 o 
   9   4  10     2590.01     2599.11    153.03 o 
  10   4  10       32.14      102.72    140.19 o 
  11   4  10       53.08      157.80    149.89 o 
   1   5  10    12929.88    11968.96    280.57 o 
   2   5  10    27972.59    28540.66    635.33 o 
   3   5  10      135.97      210.47     49.34 o 
   4   5  10    15951.55    15153.50    372.31 o 
   5   5  10     1527.07     1421.33     98.71 o 
   6   5  10     2795.81     3255.76    160.15 o 
   7   5  10       36.06      123.96     78.90 o 
   8   5  10     3444.33     3496.35    156.83 o 
   9   5  10      322.65      332.40    107.76 o 
  10   5  10      870.05      834.95    140.26 o 
  11   5  10       40.87       62.60    150.08 o 
   0   6  10     9271.47     9864.00    335.34 o 
   1   6  10       98.36      124.90     44.96 o 
   2   6  10    14121.17    13955.82    327.35 o 
   3   6  10     2307.99     2126.60     87.54 o 
   4   6  10     5683.85     5035.16    144.71 o 
   5   6  10      805.89     1067.34     81.61 o 
   6   6  10      271.70      507.54     82.13 o 
   7   6  10     1255.23     1039.40    102.49 o 
   8   6  10      114.38      272.53     88.86 o 
   9   6  10      224.37      410.49    111.80 o 
  10   6  10      417.06      510.55    121.80 o 
  11   6  10      210.34      272.20    175.63 o 
   1   7  10        1.00      -39.55     54.69 o 
   2   7  10    31694.75    30524.06    683.14 o 
   3   7  10     2148.77     2085.56    106.10 o 
   4   7  10     7164.77     6718.54    207.48 o 
   5   7  10      237.07      278.31     66.27 o 
   6   7  10      777.90     1001.57     94.57 o 
   7   7  10      552.08      488.44     90.53 o 
   8   7  10      140.99      425.35    123.64 o 
   9   7  10      642.51      685.85    127.63 o 
  10   7  10     2176.43     2059.47    227.58 o 
  11   7  10       57.73      165.16    156.28 o 
   0   8  10   117021.16   122029.55   3754.25 o 
   1   8  10     4598.38     4198.99    127.83 o 
   2   8  10    12948.69    12807.67    306.66 o 
   3   8  10     6102.67     5587.99    164.94 o 
   4   8  10     3106.55     3206.26    121.21 o 
   5   8  10      368.58      563.27     74.42 o 
   6   8  10     1592.97     1847.99    113.32 o 
   7   8  10        6.83      -25.20     82.84 o 
   8   8  10     5039.81     5435.10    225.93 o 
   9   8  10      404.25      345.25    133.19 o 
  10   8  10       27.95      -30.27    132.02 o 
  11   8  10      629.05      545.09    174.67 o 
   1   9  10    15435.02    14612.91    346.74 o 
   2   9  10    15576.50    14803.02    353.00 o 
   3   9  10     1208.14     1252.85     86.08 o 
   4   9  10     6835.97     6458.91    182.74 o 
   5   9  10     3093.01     3231.15    147.62 o 
   6   9  10      870.60     1141.79    108.66 o 
   7   9  10       47.55       48.97     91.98 o 
   8   9  10      804.33      471.27    117.64 o 
   9   9  10      186.62      162.67    126.42 o 
  10   9  10     2443.08     2410.28    215.48 o 
   0  10  10      496.07      569.71    108.10 o 
   1  10  10      115.56      246.65     63.10 o 
   2  10  10      349.29      371.55     66.67 o 
   3  10  10       89.28      148.64     72.07 o 
   4  10  10      219.52      250.96     77.72 o 
   5  10  10     1053.42     1138.28    111.14 o 
   6  10  10      158.03      181.41     94.87 o 
   7  10  10        0.34      135.92     98.02 o 
   8  10  10      199.10      387.02    146.17 o 
   9  10  10      262.83      318.45    130.52 o 
  10  10  10      109.77      218.17    174.99 o 
   1  11  10      274.12      212.81     67.01 o 
   2  11  10     6452.40     6314.31    193.01 o 
   3  11  10     2075.60     2489.31    136.05 o 
   4  11  10     6831.13     6640.23    229.46 o 
   5  11  10        0.49      -11.41     87.70 o 
   6  11  10     2064.73     2247.84    160.56 o 
   7  11  10       21.18       54.71     99.38 o 
   8  11  10       17.11      264.66    142.33 o 
   9  11  10        2.33       63.13    132.20 o 
  10  11  10      939.98     1053.15    187.38 o 
   0  12  10    43028.14    41665.80   1324.57 o 
   1  12  10     5945.32     5547.16    183.09 o 
   2  12  10    12899.45    11818.96    330.88 o 
   3  12  10      151.16      435.07    165.24 o 
   4  12  10     1250.62     1415.63    116.44 o 
   5  12  10     2315.52     2504.98    150.15 o 
   6  12  10     1306.57     1602.26    131.71 o 
   7  12  10      442.45      229.48    113.77 o 
   8  12  10     2104.85     1948.87    167.55 o 
   9  12  10       75.32      -63.90    133.61 o 
   1  13  10     3057.60     3132.71    149.73 o 
   2  13  10     4611.02     4549.04    183.69 o 
   3  13  10      509.46      631.58     96.98 o 
   4  13  10     2464.89     2628.45    165.15 o 
   5  13  10     2028.40     2355.79    177.49 o 
   6  13  10      489.46      491.82    112.06 o 
   7  13  10      113.46      106.79    147.73 o 
   8  13  10      346.12      262.31    131.66 o 
   9  13  10     1208.79     1355.42    178.12 o 
   0  14  10     2111.91     2222.62    221.34 o 
   1  14  10      215.21      326.38     94.44 o 
   2  14  10        9.34       13.92     83.79 o 
   3  14  10       25.13       23.39     86.45 o 
   4  14  10       35.65      116.51     94.98 o 
   5  14  10     1057.60     1173.12    128.75 o 
   6  14  10       20.87       54.66    106.12 o 
   7  14  10      343.31      120.94    126.72 o 
   8  14  10      542.57      433.73    148.04 o 
   1  15  10       35.09      -37.01     99.54 o 
   2  15  10     1165.89     1371.25    137.58 o 
   3  15  10      311.62      432.98    110.34 o 
   4  15  10     3437.41     3701.51    183.08 o 
   5  15  10      342.81      435.24    116.57 o 
   6  15  10        5.15      163.69    130.64 o 
   7  15  10       10.73     -110.02    119.19 o 
   0  16  10     1984.29     2140.55    332.20 o 
   1  16  10      426.66      598.64    121.30 o 
   2  16  10     2827.35     2912.91    209.93 o 
   3  16  10        0.01      127.48    108.48 o 
   4  16  10      446.27      409.58    116.15 o 
   5  16  10      871.24      698.15    163.85 o 
   6  16  10     5710.04     5693.90    281.29 o 
   7  16  10     1352.18     1387.84    187.83 o 
   1  17  10      288.87      305.46    150.62 o 
   2  17  10     1940.86     2267.56    215.94 o 
   3  17  10      409.25      605.54    126.76 o 
   4  17  10     2071.05     1973.89    185.87 o 
   5  17  10      274.07       63.70    127.15 o 
   6  17  10       57.22      154.04    148.10 o 
   0  18  10     2545.68     2555.56    261.95 o 
   1  18  10        7.77      124.75    122.22 o 
   2  18  10       74.98      118.56    117.86 o 
   3  18  10        1.81      -50.16    117.40 o 
   4  18  10        3.52      129.11    137.12 o 
   1  19  10       31.73      -82.87    121.71 o 
   2  19  10       65.46       31.29    125.00 o 
   3  19  10      135.99      233.23    139.42 o 
   1   1  11    17115.16    17128.20    384.85 o 
   2   1  11    19403.87    18623.40    462.54 o 
   3   1  11    23169.82    23786.25    556.91 o 
   4   1  11    24401.56    23886.87    590.98 o 
   5   1  11     7671.36     7722.91    209.18 o 
   6   1  11      189.60      244.37     64.78 o 
   7   1  11      187.86      372.14     85.17 o 
   8   1  11      518.64      405.69    104.87 o 
   9   1  11      530.44      574.11     98.20 o 
  10   1  11     8444.71     8242.16    430.66 o 
  11   1  11      113.87      303.48    124.22 o 
   0   2  11    63835.12    69232.35   2133.13 o 
   1   2  11    23373.20    23741.18    554.06 o 
   2   2  11    18481.38    18823.59    444.35 o 
   3   2  11      989.50     1179.99     61.95 o 
   4   2  11     2716.07     2823.02    114.52 o 
   5   2  11       40.40      -50.20     52.35 o 
   6   2  11    34814.14    34224.78    804.78 o 
   7   2  11    20849.15    18881.76    492.65 o 
   8   2  11     9567.77     9083.81    273.64 o 
   9   2  11     1030.97     1066.82    113.63 o 
  10   2  11      736.12      807.60    121.79 o 
  11   2  11      132.02      -56.38    125.80 o 
   1   3  11    10052.62     9581.75    225.80 o 
   2   3  11    21361.56    20066.05    449.90 o 
   3   3  11     7915.78     7466.39    192.77 o 
   4   3  11    41991.77    41620.77    961.87 o 
   5   3  11     4795.93     4464.25    161.11 o 
   6   3  11     2135.46     2042.57    114.94 o 
   7   3  11      399.15      533.36     88.31 o 
   8   3  11     2151.68     2330.11    135.75 o 
   9   3  11     1080.31     1448.81    123.16 o 
  10   3  11     3522.99     3293.86    200.88 o 
  11   3  11      203.21      694.51    167.77 o 
   0   4  11     1949.57     1984.90    129.27 o 
   1   4  11       25.37      100.32     37.80 o 
   2   4  11    12548.40    12703.18    296.31 o 
   3   4  11     1245.54     1255.72     64.22 o 
   4   4  11    16148.93    16391.36    418.03 o 
   5   4  11      280.63      225.13     61.74 o 
   6   4  11      134.07      412.82    149.83 o 
   7   4  11     3106.18     2970.82    135.18 o 
   8   4  11     1228.44     1168.94    105.80 o 
   9   4  11      902.15      750.78    177.46 o 
  10   4  11      945.01     1114.73    193.54 o 
  11   4  11       21.91       27.33    141.63 o 
   1   5  11     3249.82     3469.34    104.87 o 
   2   5  11    13835.42    14040.68    327.41 o 
   3   5  11     9529.39     9025.50    223.41 o 
   4   5  11    14410.00    14436.16    375.19 o 
   5   5  11      528.47      539.30     73.32 o 
   6   5  11       87.99       72.65     70.12 o 
   7   5  11     2656.98     2560.12    130.92 o 
   8   5  11     1109.24     1181.68    105.87 o 
   9   5  11      277.40       10.88    112.15 o 
  10   5  11     4115.12     4194.11    211.13 o 
  11   5  11     2603.14     2870.88    211.35 o 
   0   6  11    57920.62    63038.48   1952.32 o 
   1   6  11    16275.98    15287.14    354.05 o 
   2   6  11     8522.42     8787.51    287.11 o 
   3   6  11     2959.15     3051.00    107.96 o 
   4   6  11      187.64      172.60     58.06 o 
   5   6  11      289.50      270.02     69.16 o 
   6   6  11    13445.81    13174.26    343.00 o 
   7   6  11     5400.68     5159.11    180.96 o 
   8   6  11     2433.86     2632.49    138.53 o 
   9   6  11      104.46       27.82    103.38 o 
  10   6  11      288.89      467.38    126.77 o 
  11   6  11        7.98      346.26    223.62 o 
   1   7  11       32.67       59.51     47.88 o 
   2   7  11    15597.37    15661.26    367.03 o 
   3   7  11     4426.89     4617.99    137.11 o 
   4   7  11    10359.07     9605.63    253.05 o 
   5   7  11      395.57      357.43     73.17 o 
   6   7  11      211.26      355.38     81.99 o 
   7   7  11        3.33       45.94     80.13 o 
   8   7  11      541.33      563.31    107.67 o 
   9   7  11      515.61      462.47    129.47 o 
  10   7  11     2309.70     2268.06    265.88 o 
  11   7  11     1334.69     1549.96    198.37 o 
   0   8  11      867.97     1280.76    128.33 o 
   1   8  11      794.03      853.97     65.87 o 
   2   8  11      239.00      339.54     64.61 o 
   3   8  11       28.74       13.32     55.62 o 
   4   8  11      603.26      594.81     74.35 o 
   5   8  11        4.46        1.54     70.70 o 
   6   8  11      750.66      704.50     94.93 o 
   7   8  11      663.18      757.67    100.79 o 
   8   8  11      295.64      277.79    109.72 o 
   9   8  11      191.63       13.86    119.79 o 
  10   8  11      242.53      195.47    146.56 o 
   1   9  11    13791.83    13593.97    324.44 o 
   2   9  11     8194.65     7648.49    202.97 o 
   3   9  11     5077.31     5047.13    161.65 o 
   4   9  11     7112.76     6381.29    182.62 o 
   5   9  11       87.05      205.64     89.58 o 
   6   9  11     1307.70     1475.63    123.21 o 
   7   9  11       15.32      103.39     92.71 o 
   8   9  11        5.26       69.47    109.75 o 
   9   9  11        6.37     -109.49    115.32 o 
  10   9  11      834.40      755.46    169.52 o 
   0  10  11    28721.76    26239.95    848.27 o 
   1  10  11    17044.36    16323.11    388.17 o 
   2  10  11     9141.45     9023.32    235.59 o 
   3  10  11     1983.28     2048.78    103.83 o 
   4  10  11     1161.48     1090.45     99.53 o 
   5  10  11      907.91     1103.10    111.70 o 
   6  10  11     2525.94     2744.18    157.62 o 
   7  10  11      893.64      766.39    119.69 o 
   8  10  11     1500.39     1381.77    147.72 o 
   9  10  11      756.00      887.60    146.74 o 
  10  10  11        5.04      228.07    161.48 o 
   1  11  11     3153.23     3341.80    129.73 o 
   2  11  11     4805.22     5149.98    176.00 o 
   3  11  11     6595.07     6166.98    205.84 o 
   4  11  11     4257.06     4203.72    249.78 o 
   5  11  11     1083.69     1205.39    123.71 o 
   6  11  11      133.75      295.57     97.41 o 
   7  11  11       39.77      157.43    105.82 o 
   8  11  11      209.67      469.56    129.56 o 
   9  11  11        0.96     -108.97    133.71 o 
   0  12  11     1614.90     1704.34    142.14 o 
   1  12  11     7867.25     6741.58    206.94 o 
   2  12  11     1209.02     1089.07    105.69 o 
   3  12  11      367.98      293.21     90.58 o 
   4  12  11     3836.40     3798.81    170.22 o 
   5  12  11       10.49        1.57     96.92 o 
   6  12  11        9.35      -92.85     92.85 o 
   7  12  11      295.59      162.67    115.90 o 
   8  12  11      646.14      864.73    143.95 o 
   9  12  11       72.06       18.04    143.96 o 
   1  13  11       32.91      126.17     85.06 o 
   2  13  11     1232.18     1454.96    116.55 o 
   3  13  11      338.39      240.47     90.55 o 
   4  13  11     3238.94     3345.29    164.10 o 
   5  13  11     2688.68     2632.12    163.13 o 
   6  13  11      525.07      565.26    159.56 o 
   7  13  11      175.18      360.31    131.33 o 
   8  13  11      276.66      293.51    131.78 o 
   0  14  11     8700.37     7080.49    373.04 o 
   1  14  11     2341.74     2392.27    148.61 o 
   2  14  11      954.24      942.30    105.60 o 
   3  14  11      242.77      387.36     96.86 o 
   4  14  11      934.32      663.10    109.48 o 
   5  14  11     1303.35     1649.33    161.07 o 
   6  14  11     2668.93     2747.21    193.15 o 
   7  14  11     1226.74     1434.43    171.57 o 
   8  14  11     1781.67     1633.65    182.81 o 
   1  15  11     1019.72     1138.30    169.49 o 
   2  15  11     1931.55     1943.57    156.42 o 
   3  15  11     3115.27     3224.83    208.26 o 
   4  15  11     1684.53     1684.31    149.84 o 
   5  15  11       10.58       57.75    112.88 o 
   6  15  11       40.40      160.00    125.86 o 
   7  15  11       22.52     -130.28    130.28 o 
   0  16  11      577.49      581.52    199.17 o 
   1  16  11      997.60      852.70    127.21 o 
   2  16  11        1.45       55.52    108.74 o 
   3  16  11      427.04      773.29    125.84 o 
   4  16  11      271.63      424.19    124.05 o 
   5  16  11       42.14      185.57    116.65 o 
   6  16  11      136.26      322.74    139.13 o 
   1  17  11      318.68      175.77    115.95 o 
   2  17  11      366.53      507.99    131.64 o 
   3  17  11      132.62       22.58    116.51 o 
   4  17  11      590.68      576.47    139.13 o 
   5  17  11     1784.05     2205.35    198.12 o 
   0  18  11      654.03      630.10    185.99 o 
   1  18  11     1171.49     1249.42    154.25 o 
   2  18  11      198.25      253.57    127.28 o 
   3  18  11     1049.20     1040.84    158.12 o 
   4  18  11      336.19      478.70    150.01 o 
   1  19  11       49.66      114.51    131.94 o 
   2  19  11     1044.30     1017.84    169.47 o 
   0   0  12    37550.77    39706.07   1746.75 o 
   1   0  12    36306.94    37327.07   1162.69 o 
   2   0  12     4452.64     4506.00    179.52 o 
   3   0  12     2713.55     2607.69    120.57 o 
   4   0  12      953.14     1104.19     89.23 o 
   5   0  12    43094.04    43407.38   1357.74 o 
   6   0  12        3.84       55.67     83.47 o 
   7   0  12    35566.62    34052.73   1199.35 o 
   8   0  12     7829.22     6717.21    314.53 o 
   9   0  12     1912.38     2028.20    190.98 o 
  10   0  12      328.61      103.50    160.29 o 
  11   0  12       27.57      285.00    177.99 o 
   1   1  12      214.35      519.61     92.02 o 
   2   1  12     3549.49     3631.51    109.07 o 
   3   1  12    21680.40    20828.00    469.62 o 
   4   1  12       88.95       85.59     49.35 o 
   5   1  12     8822.25     8246.14    221.84 o 
   6   1  12      812.58      984.09     81.98 o 
   7   1  12      653.58      769.77     94.98 o 
   8   1  12      178.80      219.66     85.50 o 
   9   1  12     4255.42     4880.53    201.31 o 
  10   1  12     1545.21     1819.30    227.59 o 
  11   1  12     1730.04     2129.62    207.57 o 
   0   2  12    38613.66    40142.43   1249.71 o 
   1   2  12     1436.95     1454.43     68.36 o 
   2   2  12        0.06        7.98     39.63 o 
   3   2  12        0.14       30.79     54.71 o 
   4   2  12        1.82       86.96     49.20 o 
   5   2  12      245.18      254.51     61.71 o 
   6   2  12     1968.92     2225.83    109.08 o 
   7   2  12      735.76      782.46     89.01 o 
   8   2  12     3156.06     3222.51    166.02 o 
   9   2  12       52.24      179.04    101.91 o 
  10   2  12       15.03      147.71    133.96 o 
  11   2  12       10.31       50.43    144.49 o 
   1   3  12    12685.75    13234.59    305.66 o 
   2   3  12     2182.90     2654.18     94.29 o 
   3   3  12    25204.15    24396.13    547.35 o 
   4   3  12       16.31       85.98     50.45 o 
   5   3  12     9463.41     8745.70    245.35 o 
   6   3  12       77.66      258.06     69.85 o 
   7   3  12       25.64        1.48     74.22 o 
   8   3  12     1504.88     1620.10    166.05 o 
   9   3  12     4878.63     5152.69    238.65 o 
  10   3  12     2715.77     2964.57    309.95 o 
  11   3  12     3896.96     4156.53    279.62 o 
   0   4  12       37.97      -24.11     53.53 o 
   1   4  12    36575.19    35369.92    782.74 o 
   2   4  12      116.23       79.15     51.15 o 
   3   4  12     1359.60     1307.43     80.51 o 
   4   4  12      447.64      564.04     62.33 o 
   5   4  12    10946.41    10289.70    270.55 o 
   6   4  12       16.15       71.33     67.44 o 
   7   4  12    13768.96    13411.60    372.88 o 
   8   4  12      436.82      375.52     95.08 o 
   9   4  12     2295.20     2656.31    166.51 o 
  10   4  12       98.54      147.95    111.68 o 
  11   4  12      341.90      297.82    139.50 o 
   1   5  12     1411.36     1688.64     74.07 o 
   2   5  12       20.49       80.73     57.81 o 
   3   5  12    23662.07    22718.80    516.15 o 
   4   5  12      743.12      873.20     70.99 o 
   5   5  12     9106.16     8225.33    227.20 o 
   6   5  12        9.84      293.64    129.74 o 
   7   5  12       39.01      175.14     81.80 o 
   8   5  12     1246.28     1230.11    157.82 o 
   9   5  12     2782.66     2978.84    172.29 o 
  10   5  12      535.39      449.18    119.75 o 
  11   5  12     1192.04     1506.85    168.13 o 
   0   6  12    15622.90    15028.86    494.40 o 
   1   6  12     1057.27     1131.69     71.29 o 
   2   6  12      643.50      713.23     59.25 o 
   3   6  12       30.70      102.50     62.27 o 
   4   6  12     3364.10     3875.70    134.95 o 
   5   6  12       46.23       -8.53     65.88 o 
   6   6  12     1833.58     1942.08    123.69 o 
   7   6  12      264.56      273.02     86.49 o 
   8   6  12      116.05      221.83     96.42 o 
   9   6  12      511.10      492.09    116.95 o 
  10   6  12       22.68       91.10    113.36 o 
  11   6  12        7.95     -152.03    152.03 o 
   1   7  12     5077.33     4616.57    134.31 o 
   2   7  12      856.91     1170.85     72.73 o 
   3   7  12    15337.74    14994.88    353.18 o 
   4   7  12     1470.99     1533.52     85.38 o 
   5   7  12     1532.54     1917.83    106.17 o 
   6   7  12      475.61      397.80     86.74 o 
   7   7  12        8.21      -20.72     84.26 o 
   8   7  12      682.45      737.20    107.79 o 
   9   7  12     1844.56     1606.80    179.09 o 
  10   7  12       23.07        1.85    130.54 o 
  11   7  12     2458.18     2496.96    253.60 o 
   0   8  12      635.10      726.47     92.20 o 
   1   8  12    33320.34    33397.05    749.21 o 
   2   8  12     2296.96     2408.99    100.48 o 
   3   8  12      241.81      191.75     60.89 o 
   4   8  12     6676.27     6178.37    177.79 o 
   5   8  12     7491.12     6832.90    215.28 o 
   6   8  12        7.83      172.67     92.50 o 
   7   8  12     7338.17     7445.11    243.75 o 
   8   8  12       54.82       19.60    100.39 o 
   9   8  12     2113.33     2978.95    360.67 o 
  10   8  12      647.89      858.50    219.09 o 
   1   9  12     5658.20     5616.22    161.82 o 
   2   9  12       21.52       42.18     58.60 o 
   3   9  12    16473.18    15950.77    380.09 o 
   4   9  12     2871.18     2851.88    125.90 o 
   5   9  12     2429.65     2728.73    137.50 o 
   6   9  12       19.70      -15.59     89.55 o 
   7   9  12      312.98      253.95    115.16 o 
   8   9  12        6.09       -2.82    115.27 o 
   9   9  12     1963.53     1941.05    170.68 o 
  10   9  12      265.50       43.10    141.32 o 
   0  10  12       66.65      204.80     97.71 o 
   1  10  12     2191.59     1964.31    119.70 o 
   2  10  12     3280.95     3442.33    130.28 o 
   3  10  12      124.21      167.76     70.63 o 
   4  10  12      381.65      408.43     87.11 o 
   5  10  12      274.41      337.71    100.09 o 
   6  10  12      898.04      607.95    126.09 o 
   7  10  12     1049.67      948.99    129.64 o 
   8  10  12        3.70       24.47    116.58 o 
   9  10  12       54.96      168.54    126.66 o 
  10  10  12       19.96      193.83    151.12 o 
   1  11  12     3106.47     3464.08    136.66 o 
   2  11  12      105.84       97.44     76.02 o 
   3  11  12     9407.61     8958.31    253.91 o 
   4  11  12      366.96      329.79    101.52 o 
   5  11  12     1867.47     2449.77    193.58 o 
   6  11  12      214.71      219.81    102.84 o 
   7  11  12       63.04      222.25    110.89 o 
   8  11  12       12.26       -2.36    114.14 o 
   9  11  12      834.41     1063.16    155.85 o 
   0  12  12     1801.35     1830.91    174.94 o 
   1  12  12    15436.36    15161.07    388.79 o 
   2  12  12     1536.27     2079.53    128.02 o 
   3  12  12      536.51      589.12    105.60 o 
   4  12  12       21.21       41.00     83.43 o 
   5  12  12     3923.90     4078.71    233.81 o 
   6  12  12       34.56       51.61    110.43 o 
   7  12  12     7674.95     8130.16    447.59 o 
   8  12  12        6.84      152.80    124.83 o 
   9  12  12     2007.66     2165.36    199.50 o 
   1  13  12     7148.48     6353.46    215.98 o 
   2  13  12      111.60       37.85     86.06 o 
   3  13  12    11521.20    10309.02    302.60 o 
   4  13  12     1358.24     1213.29    115.04 o 
   5  13  12     2255.12     2615.52    160.49 o 
   6  13  12       53.63     -118.23    118.23 o 
   7  13  12       95.67      198.09    128.61 o 
   8  13  12      391.89      255.78    132.27 o 
   0  14  12      408.61      404.76    144.48 o 
   1  14  12      868.14      913.53    111.75 o 
   2  14  12      545.38      507.98     98.55 o 
   3  14  12      133.44      226.99     96.15 o 
   4  14  12      136.10      255.71    102.86 o 
   5  14  12      230.82      319.54    108.37 o 
   6  14  12     3027.18     3193.35    202.76 o 
   7  14  12      381.31      419.57    141.96 o 
   8  14  12      179.15      208.69    153.15 o 
   1  15  12      399.59      457.35    114.78 o 
   2  15  12      194.56      270.42    110.32 o 
   3  15  12     2572.37     2421.00    179.45 o 
   4  15  12       82.88      118.15    103.38 o 
   5  15  12     2733.77     2831.32    194.04 o 
   6  15  12      111.59      210.46    127.24 o 
   7  15  12      277.69      333.54    137.28 o 
   0  16  12      489.95      747.00    205.10 o 
   1  16  12     5484.81     5699.97    259.80 o 
   2  16  12      516.06      540.62    121.68 o 
   3  16  12      168.46      495.95    120.64 o 
   4  16  12      233.78      291.40    120.99 o 
   5  16  12     3198.19     3154.65    307.13 o 
   6  16  12      134.48      172.78    163.24 o 
   1  17  12      668.72      658.18    133.02 o 
   2  17  12        0.50      280.70    120.03 o 
   3  17  12     2736.59     2530.07    189.08 o 
   4  17  12       93.94       56.63    128.07 o 
   5  17  12     1764.42     2217.91    278.02 o 
   0  18  12       25.58      166.92    170.99 o 
   1  18  12       46.79       98.13    119.20 o 
   2  18  12       41.53       28.28    127.93 o 
   3  18  12        2.16      226.63    131.17 o 
   4  18  12      227.88      206.27    148.27 o 
   1  19  12      141.48       33.46    128.16 o 
   2  19  12      220.54      332.24    137.69 o 
   1   1  13    31621.69    32154.35    709.69 o 
   2   1  13    10206.87     9987.09    249.47 o 
   3   1  13    14883.76    13754.67    336.98 o 
   4   1  13    11656.25    10677.30    271.53 o 
   5   1  13      311.89      208.09     60.49 o 
   6   1  13     6840.39     6256.17    202.36 o 
   7   1  13      982.41     1217.92    107.83 o 
   8   1  13     2419.06     2431.28    144.48 o 
   9   1  13     2166.88     2436.82    162.36 o 
  10   1  13       29.82       -5.82    109.85 o 
  11   1  13     1774.85     1450.76    176.46 o 
   0   2  13    15098.64    14937.36    533.37 o 
   1   2  13    24238.88    24707.29    552.61 o 
   2   2  13    64231.64    66345.84   1516.92 o 
   3   2  13       12.57       -1.74     43.39 o 
   4   2  13     2770.18     3139.57    110.89 o 
   5   2  13    12624.17    11851.03    301.76 o 
   6   2  13    16275.81    16039.35    440.62 o 
   7   2  13     6817.09     6536.52    214.25 o 
   8   2  13     4577.28     4375.75    183.00 o 
   9   2  13     7802.43     7248.29    353.94 o 
  10   2  13       57.74      181.77    126.48 o 
  11   2  13        4.63      277.86    133.00 o 
   1   3  13    18410.08    17193.31    392.06 o 
   2   3  13     3417.09     3218.10    107.30 o 
   3   3  13     8086.61     7575.42    201.16 o 
   4   3  13     4972.18     4130.78    130.71 o 
   5   3  13     6287.54     6135.71    178.90 o 
   6   3  13     8434.28     7929.30    233.73 o 
   7   3  13     1681.35     1628.42    120.32 o 
   8   3  13     4579.42     4901.52    223.36 o 
   9   3  13     4107.96     4100.41    199.81 o 
  10   3  13      865.18      877.92    133.73 o 
  11   3  13     2375.10     1976.04    185.17 o 
   0   4  13    22603.85    23335.22    741.11 o 
   1   4  13    10580.47    10505.09    249.70 o 
   2   4  13       84.14       23.22     40.56 o 
   3   4  13     2529.63     2760.65    101.08 o 
   4   4  13     2004.75     2023.29     93.33 o 
   5   4  13       33.54      133.09     62.42 o 
   6   4  13     5827.54     5651.44    182.25 o 
   7   4  13      540.69      646.40     96.10 o 
   8   4  13       13.32       38.11     91.96 o 
   9   4  13        8.34      -43.84    100.92 o 
  10   4  13      276.46      229.40    116.31 o 
  11   4  13       61.70      313.02    138.10 o 
   1   5  13     1743.80     1797.33     77.16 o 
   2   5  13    18455.51    18672.30    427.81 o 
   3   5  13     7712.40     7065.60    182.78 o 
   4   5  13     2425.73     2391.24    106.19 o 
   5   5  13     5483.33     5404.25    169.63 o 
   6   5  13     1180.48     1469.84    104.96 o 
   7   5  13      863.04     1055.05    100.11 o 
   8   5  13      106.89       16.84     95.66 o 
   9   5  13     4779.72     5019.51    223.04 o 
  10   5  13     1230.55     1064.60    142.00 o 
  11   5  13      376.29      629.71    157.71 o 
   0   6  13     2380.04     2654.33    152.29 o 
   1   6  13    16043.23    15943.55    370.45 o 
   2   6  13    11802.06    11727.87    281.75 o 
   3   6  13     9584.98     8784.37    222.53 o 
   4   6  13    13428.83    13324.67    318.92 o 
   5   6  13     9724.01     9250.33    252.13 o 
   6   6  13     9790.32     9448.89    262.07 o 
   7   6  13     4332.37     4578.80    185.13 o 
   8   6  13     8850.55     8607.64    271.27 o 
   9   6  13      606.29      732.57    124.39 o 
  10   6  13      711.87      909.03    133.56 o 
  11   6  13      379.19      545.48    185.12 o 
   1   7  13     9433.76     8924.06    223.98 o 
   2   7  13    10714.71    10287.45    253.96 o 
   3   7  13     8578.96     8586.99    220.44 o 
   4   7  13     2199.69     2311.49    103.12 o 
   5   7  13     6885.21     6826.17    204.23 o 
   6   7  13     1221.99     1310.53    128.08 o 
   7   7  13       26.66      128.46     88.49 o 
   8   7  13     2500.20     2436.58    180.00 o 
   9   7  13     1841.11     2399.52    176.98 o 
  10   7  13      385.33      485.83    142.07 o 
  11   7  13      351.22      703.68    182.79 o 
   0   8  13     2126.40     2302.90    141.54 o 
   1   8  13      105.73      151.67     55.55 o 
   2   8  13      137.38      125.71     57.65 o 
   3   8  13      524.19      635.00     69.98 o 
   4   8  13      198.21      370.50     69.73 o 
   5   8  13      199.69      174.01     77.31 o 
   6   8  13      618.44      673.88     94.80 o 
   7   8  13        8.25       31.53     91.03 o 
   8   8  13      289.26      269.99    108.69 o 
   9   8  13        0.10      -10.13    126.01 o 
  10   8  13        6.95       90.51    153.85 o 
   1   9  13      702.78      722.26     73.43 o 
   2   9  13     4268.74     4282.45    143.79 o 
   3   9  13     6720.59     6314.59    181.72 o 
   4   9  13     1107.98     1304.33     91.46 o 
   5   9  13     4294.24     4371.62    188.85 o 
   6   9  13      176.53      156.20     93.20 o 
   7   9  13       19.82       31.35    105.46 o 
   8   9  13      164.37      318.49    125.37 o 
   9   9  13     1464.00     1392.69    162.11 o 
  10   9  13     1754.64     1382.86    190.46 o 
   0  10  13    15550.08    15489.28    525.84 o 
   1  10  13     6767.91     6488.79    184.52 o 
   2  10  13       48.10      118.70     65.96 o 
   3  10  13    11855.66    11307.69    287.09 o 
   4  10  13    15063.89    13997.82    364.65 o 
   5  10  13      532.60      314.41    108.56 o 
   6  10  13     2342.29     2407.68    171.71 o 
   7  10  13     4491.79     4564.82    226.52 o 
   8  10  13     3842.09     4176.07    281.31 o 
   9  10  13      307.02      234.13    128.36 o 
  10  10  13     1474.31     1190.57    194.03 o 
   1  11  13        2.29      -66.56     66.56 o 
   2  11  13    10167.59     9851.19    270.54 o 
   3  11  13      107.10      175.19     81.63 o 
   4  11  13      208.57      242.41     92.09 o 
   5  11  13     8788.88     7236.32    386.52 o 
   6  11  13     1169.89     1011.22    127.86 o 
   7  11  13        3.64       75.01    116.90 o 
   8  11  13       74.51      108.09    120.84 o 
   9  11  13     2371.70     2508.64    198.38 o 
   0  12  13     2117.44     2301.75    169.40 o 
   1  12  13     1512.62     1491.02    107.01 o 
   2  12  13       18.57       15.36     86.29 o 
   3  12  13       17.49       43.12     84.89 o 
   4  12  13       44.51        4.87     88.37 o 
   5  12  13        8.77      159.67     96.40 o 
   6  12  13      530.67      549.55    128.28 o 
   7  12  13     1589.03     1665.09    173.68 o 
   8  12  13        8.53      194.12    137.39 o 
   9  12  13      293.64      501.73    153.06 o 
   1  13  13     1488.63     1449.10    116.14 o 
   2  13  13      149.90      259.65     89.88 o 
   3  13  13     1897.87     1784.45    124.08 o 
   4  13  13     1672.34     1557.48    130.26 o 
   5  13  13      876.87      884.24    167.24 o 
   6  13  13      125.19       43.75    118.09 o 
   7  13  13        1.88       68.98    120.14 o 
   8  13  13      373.89      171.69    139.17 o 
   0  14  13     4378.56     4813.69    314.12 o 
   1  14  13      616.52      556.40    107.98 o 
   2  14  13      985.19     1235.38    116.98 o 
   3  14  13       86.25      200.15     94.60 o 
   4  14  13       99.16       19.30     95.77 o 
   5  14  13      754.91     1049.20    135.96 o 
   6  14  13     2496.25     2549.36    185.73 o 
   7  14  13     1929.85     2081.06    188.19 o 
   8  14  13      948.96      877.49    167.13 o 
   1  15  13      221.83      338.05    107.75 o 
   2  15  13     2843.36     2743.92    180.18 o 
   3  15  13     1184.06      844.53    124.75 o 
   4  15  13     1124.71     1182.62    134.80 o 
   5  15  13     1196.18     1156.67    151.15 o 
   6  15  13      954.50     1139.17    156.52 o 
   7  15  13       49.30      134.34    143.34 o 
   0  16  13     1249.52     1169.12    198.83 o 
   1  16  13      353.53      375.46    119.92 o 
   2  16  13        0.97       80.30    111.52 o 
   3  16  13      113.08      173.10    148.27 o 
   4  16  13      424.61      521.34    126.29 o 
   5  16  13      163.49      215.62    149.00 o 
   6  16  13      214.96      330.58    143.53 o 
   1  17  13     1097.97     1330.24    243.24 o 
   2  17  13      140.25      302.85    119.94 o 
   3  17  13      638.47      838.89    170.51 o 
   4  17  13     1078.99      935.85    167.76 o 
   5  17  13       30.96      311.63    152.84 o 
   0  18  13      955.28     1241.07    250.67 o 
   1  18  13      859.81     1188.53    151.72 o 
   2  18  13     1412.37     1585.69    170.82 o 
   3  18  13      224.76      318.46    140.65 o 
   4  18  13      226.22      316.04    155.51 o 
   1  19  13      347.35      466.59    141.19 o 
   2  19  13      233.55      165.79    140.67 o 
   0   0  14    20388.66    19611.05    890.29 o 
   1   0  14     7892.06     7833.25    271.47 o 
   2   0  14    48319.67    48737.22   1513.68 o 
   3   0  14       28.79       30.12     53.04 o 
   4   0  14     6281.17     6456.15    239.17 o 
   5   0  14     5489.47     5232.10    211.37 o 
   6   0  14    20570.37    20803.00    753.36 o 
   7   0  14     2619.30     2707.93    257.12 o 
   8   0  14     6609.16     6700.45    315.75 o 
   9   0  14     1024.61     1106.59    222.23 o 
  10   0  14      332.28      344.19    208.62 o 
  11   0  14      243.99       16.53    210.16 o 
   1   1  14    12544.59    12469.29    290.25 o 
   2   1  14    12718.98    11860.13    292.47 o 
   3   1  14     6447.77     6351.50    174.31 o 
   4   1  14     7106.53     6251.52    173.83 o 
   5   1  14      585.98      597.11     66.89 o 
   6   1  14     5569.39     5544.23    173.08 o 
   7   1  14      243.35      297.00     84.41 o 
   8   1  14     2108.19     2126.24    197.01 o 
   9   1  14        5.91      -59.38    116.95 o 
  10   1  14     3115.65     3384.02    318.67 o 
  11   1  14      151.93      364.15    144.91 o 
   0   2  14      217.23      225.82     59.25 o 
   1   2  14    18613.05    19295.41    439.16 o 
   2   2  14       40.65      204.20     48.10 o 
   3   2  14      116.94      188.38     51.78 o 
   4   2  14      219.11      249.32     49.96 o 
   5   2  14      552.00      589.65     66.85 o 
   6   2  14       86.13      170.59     69.58 o 
   7   2  14     3092.68     3043.20    153.69 o 
   8   2  14       71.92      118.86     96.02 o 
   9   2  14      348.97      245.05    111.22 o 
  10   2  14       17.45      -28.39    111.06 o 
  11   2  14       81.79      -30.24    125.24 o 
   1   3  14     2097.83     2473.71     86.57 o 
   2   3  14    13646.27    12894.04    317.80 o 
   3   3  14     5195.59     5074.87    149.22 o 
   4   3  14     6665.27     5813.79    164.29 o 
   5   3  14     1245.38     1600.70    108.16 o 
   6   3  14     4210.32     4354.50    156.39 o 
   7   3  14     1275.50     1427.96    108.05 o 
   8   3  14     1664.19     1648.41    142.59 o 
   9   3  14      492.78      353.26    107.55 o 
  10   3  14     3847.02     3791.44    316.93 o 
  11   3  14       21.92      302.64    140.62 o 
   0   4  14     4387.69     2986.23    138.14 o 
   1   4  14     3696.12     3277.61    102.87 o 
   2   4  14    21377.02    19796.98    452.02 o 
   3   4  14     1938.87     2382.94     98.62 o 
   4   4  14      618.02      555.29     63.20 o 
   5   4  14      339.66      382.87     68.62 o 
   6   4  14    16441.60    15356.54    387.10 o 
   7   4  14     4280.69     4700.10    374.12 o 
   8   4  14    15576.74    14331.27    418.39 o 
   9   4  14      497.50      454.13    115.85 o 
  10   4  14      688.25     1034.28    136.14 o 
  11   4  14       79.43       93.34    130.42 o 
   1   5  14     5937.23     5415.46    147.30 o 
   2   5  14    10226.67     8706.40    216.53 o 
   3   5  14       21.87      232.32    118.77 o 
   4   5  14    12929.94    12549.83    318.95 o 
   5   5  14      265.52      202.41     69.49 o 
   6   5  14     6220.17     6010.83    189.52 o 
   7   5  14     1052.39     1007.89    143.72 o 
   8   5  14     1934.68     2238.88    182.08 o 
   9   5  14       46.27       -8.96    101.76 o 
  10   5  14     2819.80     2924.00    210.21 o 
  11   5  14       45.26      -84.23    142.32 o 
   0   6  14      902.45     1169.13     99.42 o 
   1   6  14     8365.82     8603.90    216.14 o 
   2   6  14        0.17       76.81     54.35 o 
   3   6  14     2610.54     2839.94    106.93 o 
   4   6  14     1067.32     1048.09     74.80 o 
   5   6  14      579.98      873.15    100.41 o 
   6   6  14       47.61       11.52     77.98 o 
   7   6  14     4709.86     4628.83    190.17 o 
   8   6  14       60.70      134.89     98.41 o 
   9   6  14       76.60      122.96    109.92 o 
  10   6  14       70.05       43.79    116.33 o 
  11   6  14      745.39      787.35    214.39 o 
   1   7  14     1322.54     1415.49     82.10 o 
   2   7  14     4600.43     4192.40    131.77 o 
   3   7  14        6.46       27.13     57.66 o 
   4   7  14     9860.14     9440.03    243.39 o 
   5   7  14     2384.92     2478.27    121.22 o 
   6   7  14      527.38      790.30    176.83 o 
   7   7  14      881.09      871.11    107.08 o 
   8   7  14     1944.87     2158.73    141.65 o 
   9   7  14      244.13      173.65    120.24 o 
  10   7  14     2045.11     2074.07    183.53 o 
   0   8  14    18500.02    17082.37    565.93 o 
   1   8  14       32.75       12.50     55.09 o 
   2   8  14    11501.46    10345.73    259.33 o 
   3   8  14     9006.87     8655.58    236.84 o 
   4   8  14     3417.89     3395.03    129.56 o 
   5   8  14     1966.19     2295.81    121.83 o 
   6   8  14    17408.81    16939.02    454.50 o 
   7   8  14     1612.10     1892.61    233.62 o 
   8   8  14     9704.48     9470.65    315.42 o 
   9   8  14      229.85      341.13    136.70 o 
  10   8  14      581.32      402.28    164.83 o 
   1   9  14       18.58       22.55     58.94 o 
   2   9  14    12197.46    11870.69    308.48 o 
   3   9  14      376.67      300.91     73.14 o 
   4   9  14    10124.05     9570.03    252.77 o 
   5   9  14        0.08      -60.97     80.00 o 
   6   9  14     3615.86     3754.74    185.88 o 
   7   9  14      771.61      803.01    138.83 o 
   8   9  14     1592.26     2320.81    438.01 o 
   9   9  14       22.07       34.08    138.82 o 
  10   9  14     2373.59     2259.41    205.00 o 
   0  10  14       89.26       63.56     93.65 o 
   1  10  14     1221.86     1196.84     86.36 o 
   2  10  14      131.97      129.45     67.90 o 
   3  10  14      677.11      551.33     78.63 o 
   4  10  14      188.46      293.96     82.43 o 
   5  10  14     1752.34     1841.37    134.88 o 
   6  10  14      242.45       89.09    111.27 o 
   7  10  14        8.88       64.17    109.94 o 
   8  10  14      480.46      723.53    263.71 o 
   9  10  14      268.50      224.33    139.62 o 
   1  11  14      134.22      123.91     70.33 o 
   2  11  14     2722.04     2830.37    132.43 o 
   3  11  14     1599.81     1748.36    113.11 o 
   4  11  14     5549.72     5786.20    211.02 o 
   5  11  14        6.20      117.61     98.63 o 
   6  11  14      459.49      242.96    107.37 o 
   7  11  14      101.49      194.13    121.00 o 
   8  11  14      923.43      929.91    149.13 o 
   9  11  14      231.20      339.73    152.20 o 
   0  12  14    13807.75    12875.94    900.84 o 
   1  12  14        4.30        6.22     84.89 o 
   2  12  14     4836.78     4890.27    190.48 o 
   3  12  14     2071.35     2231.35    164.11 o 
   4  12  14     1304.45     1753.36    155.25 o 
   5  12  14      430.32      597.20    113.83 o 
   6  12  14     9716.41     9386.68    335.91 o 
   7  12  14     1391.67     1650.88    166.71 o 
   8  12  14     4229.79     4101.20    239.42 o 
   9  12  14      269.96      363.56    161.53 o 
   1  13  14     1654.43     1810.22    123.60 o 
   2  13  14     7986.79     7840.01    248.34 o 
   3  13  14     1505.29     1529.58    120.98 o 
   4  13  14     8673.64     8308.28    306.07 o 
   5  13  14      852.12      778.51    146.06 o 
   6  13  14     1514.52     1534.93    166.62 o 
   7  13  14      973.67      714.33    147.48 o 
   8  13  14      808.21      496.54    167.50 o 
   0  14  14      469.83      450.43    150.28 o 
   1  14  14      603.18      394.48    103.45 o 
   2  14  14      214.11      360.40    107.80 o 
   3  14  14      443.27      286.35     96.82 o 
   4  14  14      440.90      342.80    106.19 o 
   5  14  14     1193.59     1210.40    141.67 o 
   6  14  14      106.14      227.09    128.29 o 
   7  14  14      120.34      226.89    165.63 o 
   8  14  14        0.21       42.12    145.38 o 
   1  15  14       28.76      -38.96    103.88 o 
   2  15  14     1424.72     1631.58    168.18 o 
   3  15  14       73.46      -77.23    113.38 o 
   4  15  14     1834.08     1846.34    173.83 o 
   5  15  14      842.58     1177.60    149.84 o 
   6  15  14      216.69      370.31    135.93 o 
   7  15  14      109.18      146.00    141.59 o 
   0  16  14     6447.58     6491.40    574.19 o 
   1  16  14     1209.49     1181.72    152.43 o 
   2  16  14     2213.60     2097.94    182.23 o 
   3  16  14      144.08      337.84    156.08 o 
   4  16  14       97.66      133.23    127.83 o 
   5  16  14       30.00        2.53    123.56 o 
   6  16  14     3551.01     3537.29    226.35 o 
   1  17  14        4.49      -75.59    117.74 o 
   2  17  14     1705.48     1769.33    165.07 o 
   3  17  14      118.44      125.31    131.52 o 
   4  17  14     3104.65     3947.94    271.55 o 
   5  17  14      178.04      195.61    144.30 o 
   0  18  14       20.08       86.71    182.50 o 
   1  18  14      128.76      119.48    129.19 o 
   2  18  14      108.48      349.80    133.32 o 
   3  18  14      183.96      463.17    168.55 o 
   4  18  14       12.09      105.56    151.02 o 
   1  19  14       23.24      -29.90    129.75 o 
   1   1  15     2404.48     2989.24     94.46 o 
   2   1  15     6911.44     6680.93    204.90 o 
   3   1  15    16815.56    15424.00    376.02 o 
   4   1  15     8175.51     8061.32    201.92 o 
   5   1  15     6811.93     6485.64    185.05 o 
   6   1  15       13.36       61.53     65.87 o 
   7   1  15      928.17      828.70     97.98 o 
   8   1  15      352.84      374.39    105.00 o 
   9   1  15     1727.16     1554.11    146.12 o 
  10   1  15     1180.77     1133.09    185.11 o 
  11   1  15      858.87     1248.53    160.04 o 
   0   2  15    48528.49    49350.88   1536.41 o 
   1   2  15    36619.71    35172.32    780.75 o 
   2   2  15      118.40      140.04     52.56 o 
   3   2  15     1482.12     1527.94     78.58 o 
   4   2  15     1672.15     1534.41    108.49 o 
   5   2  15     4783.26     4604.34    147.80 o 
   6   2  15     2234.19     2574.19    119.27 o 
   7   2  15    19403.84    18278.67    509.60 o 
   8   2  15     3305.85     3431.73    177.38 o 
   9   2  15      533.72      709.62    132.26 o 
  10   2  15     1090.08     1272.02    158.70 o 
  11   2  15       76.50      -66.62    140.16 o 
   1   3  15     2630.78     2890.88    102.85 o 
   2   3  15    21029.87    19657.48    470.89 o 
   3   3  15    43804.95    43521.87   1006.33 o 
   4   3  15     1169.64     1294.25     85.46 o 
   5   3  15     1706.47     1586.38     91.39 o 
   6   3  15      607.10      691.79     85.87 o 
   7   3  15      203.76      223.36     99.26 o 
   8   3  15      213.91      140.53     95.98 o 
   9   3  15     1932.46     1814.51    152.71 o 
  10   3  15     2866.58     2978.21    259.28 o 
  11   3  15     3103.22     3159.01    230.14 o 
   0   4  15     8666.77     7965.94    281.08 o 
   1   4  15    10641.76    11053.81    263.71 o 
   2   4  15      633.04      685.55     63.82 o 
   3   4  15     8613.63     8265.71    219.60 o 
   4   4  15        4.83       22.67     53.47 o 
   5   4  15     1460.99     1530.46     92.12 o 
   6   4  15     3331.82     3617.07    156.75 o 
   7   4  15     4416.02     4160.76    176.49 o 
   8   4  15        0.05       37.82    104.10 o 
   9   4  15     1031.78     1172.67    144.31 o 
  10   4  15      365.25      876.36    183.94 o 
  11   4  15      332.62      537.80    150.29 o 
   1   5  15     1191.94     1214.26     72.09 o 
   2   5  15      268.03      298.49     67.01 o 
   3   5  15     9903.29     9250.86    231.43 o 
   4   5  15     6763.99     6258.40    182.03 o 
   5   5  15     5332.89     4902.67    162.87 o 
   6   5  15     1450.43     1455.59    110.03 o 
   7   5  15      277.29      253.04    115.07 o 
   8   5  15     2358.18     2317.36    158.54 o 
   9   5  15      579.77      764.89    129.12 o 
  10   5  15      626.06      811.21    143.89 o 
  11   5  15      766.79      788.09    169.38 o 
   0   6  15     8237.26     7269.35    270.39 o 
   1   6  15    37126.82    35690.20    797.33 o 
   2   6  15     2390.04     2711.18    125.86 o 
   3   6  15        0.63      -53.37     53.37 o 
   4   6  15      867.89     1091.05     78.04 o 
   5   6  15    11296.55    10957.96    293.12 o 
   6   6  15     8456.07     7950.80    252.72 o 
   7   6  15    20662.25    19203.46    508.89 o 
   8   6  15      626.96      589.63    120.41 o 
   9   6  15     1408.82     1194.78    155.31 o 
  10   6  15        1.77      -35.17    118.28 o 
  11   6  15       30.75      378.21    191.93 o 
   1   7  15      137.01      402.33     60.75 o 
   2   7  15     7652.17     7533.90    198.61 o 
   3   7  15    21458.03    21561.91    499.53 o 
   4   7  15     5305.87     5337.08    162.57 o 
   5   7  15     3489.17     3540.38    145.84 o 
   6   7  15      179.92      312.19     93.32 o 
   7   7  15       35.43       94.17     92.96 o 
   8   7  15      247.90      451.12    111.20 o 
   9   7  15     2454.51     2769.44    201.78 o 
  10   7  15      884.49     1101.51    173.53 o 
   0   8  15     1527.49     1608.80    124.00 o 
   1   8  15        7.94       40.49     58.40 o 
   2   8  15      465.11      683.16     79.62 o 
   3   8  15      438.52      380.83     68.61 o 
   4   8  15      719.99      750.29     80.29 o 
   5   8  15       48.74      105.01     91.80 o 
   6   8  15      416.57      836.18    105.51 o 
   7   8  15      202.22      406.29    104.51 o 
   8   8  15       82.81      107.16    110.92 o 
   9   8  15        5.60       70.94    136.52 o 
  10   8  15       69.65       82.46    167.04 o 
   1   9  15     2556.90     2620.95    117.68 o 
   2   9  15      453.66      531.87     72.67 o 
   3   9  15     3084.15     3305.64    130.35 o 
   4   9  15     2892.82     3125.04    130.92 o 
   5   9  15     1859.00     1864.81    126.93 o 
   6   9  15     1103.53     1269.15    123.00 o 
   7   9  15      313.60      449.89    116.35 o 
   8   9  15      781.04      958.34    176.31 o 
   9   9  15     1586.17     2002.24    235.88 o 
  10   9  15      126.28       87.94    178.90 o 
   0  10  15      241.57      203.43     97.16 o 
   1  10  15     1268.70     1680.67    103.58 o 
   2  10  15     5714.19     5730.53    175.87 o 
   3  10  15      678.02      624.63     92.61 o 
   4  10  15     4283.54     4539.97    192.13 o 
   5  10  15     7304.86     6748.94    241.15 o 
   6  10  15     5332.10     5394.17    289.66 o 
   7  10  15    14863.72    14034.50    482.87 o 
   8  10  15     1211.02     1270.97    154.87 o 
   9  10  15     2973.60     2960.52    304.11 o 
   1  11  15       36.45       15.28     70.09 o 
   2  11  15      343.66      398.19     80.40 o 
   3  11  15     5524.66     5571.87    190.80 o 
   4  11  15     7394.91     6783.45    263.59 o 
   5  11  15     1963.04     2025.93    163.51 o 
   6  11  15      511.23      568.36    117.99 o 
   7  11  15      786.44      832.57    138.74 o 
   8  11  15     1208.87     1268.10    160.37 o 
   9  11  15      818.81      847.65    173.22 o 
   0  12  15     1647.23     1784.17    186.95 o 
   1  12  15      285.94      149.30     83.97 o 
   2  12  15     1024.00     1043.07    100.60 o 
   3  12  15      717.08      792.32    107.75 o 
   4  12  15      152.71      -49.75     86.80 o 
   5  12  15      702.83      866.38    121.01 o 
   6  12  15     1181.14     1582.61    156.96 o 
   7  12  15       46.76      222.38    127.62 o 
   8  12  15       46.48      249.07    136.76 o 
   9  12  15      173.93       24.31    153.05 o 
   1  13  15     1134.64     1298.13    114.87 o 
   2  13  15     1565.69     1577.44    119.61 o 
   3  13  15     1510.00     1538.54    123.12 o 
   4  13  15      424.18      624.08    117.37 o 
   5  13  15      102.49      147.96    124.74 o 
   6  13  15        1.65       84.64    118.57 o 
   7  13  15      246.55      252.15    134.99 o 
   8  13  15        0.10     -134.52    134.52 o 
   0  14  15     1939.54     1718.77    205.19 o 
   1  14  15     3104.33     3164.54    172.40 o 
   2  14  15      982.94     1078.23    113.75 o 
   3  14  15      465.71      611.83    107.81 o 
   4  14  15      115.10      263.10    116.79 o 
   5  14  15     1538.45     1639.40    156.40 o 
   6  14  15     1104.44      987.57    149.49 o 
   7  14  15     2610.37     2502.81    197.39 o 
   1  15  15        7.28      154.33    111.15 o 
   2  15  15      306.97      401.38    117.92 o 
   3  15  15     1541.11     1790.75    159.70 o 
   4  15  15     1844.72     1771.21    163.45 o 
   5  15  15     2112.69     2165.06    180.00 o 
   6  15  15        9.43       58.27    138.00 o 
   7  15  15      174.72      175.93    148.85 o 
   0  16  15      359.29      461.90    184.22 o 
   1  16  15        5.40      220.44    321.13 o 
   2  16  15      168.77      342.29    123.14 o 
   3  16  15      181.12      340.63    131.00 o 
   4  16  15      434.73      548.96    141.91 o 
   5  16  15       85.35      222.09    135.50 o 
   6  16  15      403.98      292.24    142.38 o 
   1  17  15      146.72      359.76    125.33 o 
   2  17  15     1266.20     1116.63    151.02 o 
   3  17  15      581.23      547.98    155.03 o 
   4  17  15       40.67       80.17    146.18 o 
   5  17  15      622.01      233.33    149.98 o 
   0  18  15     3452.28     3462.78    317.18 o 
   1  18  15     2886.51     3279.75    243.74 o 
   2  18  15       45.81       22.70    124.50 o 
   3  18  15      335.31      519.20    166.15 o 
   0   0  16    19148.50    17825.54    820.15 o 
   1   0  16    37272.52    36842.37   1155.14 o 
   2   0  16     9119.15     9292.79    314.58 o 
   3   0  16       15.08      -24.28     57.07 o 
   4   0  16      212.71      200.02     70.73 o 
   5   0  16     4257.67     4317.94    202.18 o 
   6   0  16     1256.99     1387.04    172.03 o 
   7   0  16     6881.85     6443.46    390.96 o 
   8   0  16      360.78      418.55    153.08 o 
   9   0  16     1322.63     1491.38    210.38 o 
  10   0  16        1.46     -137.32    163.67 o 
  11   0  16       13.12      122.63    179.67 o 
   1   1  16    25375.03    25997.09    582.65 o 
   2   1  16      513.05      851.96     67.97 o 
   3   1  16    31656.96    30795.46    723.41 o 
   4   1  16      825.09      782.47     67.36 o 
   5   1  16      912.75      920.85     74.57 o 
   6   1  16     4940.91     4316.51    197.88 o 
   7   1  16      949.73      812.38    106.56 o 
   8   1  16     1277.36     1273.94    128.71 o 
   9   1  16     2107.68     2115.22    159.63 o 
  10   1  16       26.05      -54.89    118.56 o 
  11   1  16     2632.70     2604.84    202.48 o 
   0   2  16    17594.78    16392.80    534.85 o 
   1   2  16     1686.89     2030.61     96.12 o 
   2   2  16      650.32      858.86     76.53 o 
   3   2  16     3125.55     3467.59    135.51 o 
   4   2  16       53.71       83.89     59.67 o 
   5   2  16        5.62        1.84     59.96 o 
   6   2  16     1356.34     1367.98    131.38 o 
   7   2  16       97.10      241.83     89.84 o 
   8   2  16      168.63      259.41    124.88 o 
   9   2  16      201.45      199.13    108.56 o 
  10   2  16       47.71      -73.72    117.22 o 
  11   2  16       12.18      -10.64    158.73 o 
   1   3  16     2103.71     1861.11    108.14 o 
   2   3  16      209.88      259.75     55.28 o 
   3   3  16    14985.94    13369.70    331.98 o 
   4   3  16      339.41      306.02     68.26 o 
   5   3  16     9683.83     8748.96    237.26 o 
   6   3  16     1756.38     1744.75    112.43 o 
   7   3  16      787.12      761.16    115.50 o 
   8   3  16       80.83       80.17     94.01 o 
   9   3  16     1799.32     2298.76    241.23 o 
  10   3  16       11.14       56.76    122.86 o 
  11   3  16      461.48      464.15    145.70 o 
   0   4  16     1877.29     2461.27    132.48 o 
   1   4  16    24161.90    21688.08    491.19 o 
   2   4  16     4768.48     4297.01    137.17 o 
   3   4  16     1939.88     2322.50    123.99 o 
   4   4  16      392.02      350.58     71.85 o 
   5   4  16     4344.62     4484.71    168.57 o 
   6   4  16     4811.35     4633.80    219.50 o 
   7   4  16    19615.45    19108.02    503.96 o 
   8   4  16     1346.28     1193.46    121.83 o 
   9   4  16     2105.94     2203.54    236.23 o 
  10   4  16       85.41      241.34    127.83 o 
  11   4  16      225.13      269.06    143.16 o 
   1   5  16     8988.65     8614.98    218.03 o 
   2   5  16      571.43      443.02     54.85 o 
   3   5  16    11695.16    10929.88    266.48 o 
   4   5  16       80.34       58.76     59.28 o 
   5   5  16     2247.69     2302.56    125.54 o 
   6   5  16     2376.42     2484.34    136.81 o 
   7   5  16       77.05      188.26     89.99 o 
   8   5  16      930.20      808.83    144.48 o 
   9   5  16     3219.41     3357.39    189.57 o 
  10   5  16      370.10      312.65    130.06 o 
  11   5  16     3593.33     3089.68    222.56 o 
   0   6  16    11640.98    10912.18    378.22 o 
   1   6  16       78.69      102.75     55.61 o 
   2   6  16      587.34      670.24     64.35 o 
   3   6  16     3409.24     3379.21    121.02 o 
   4   6  16     1044.35      981.94     76.68 o 
   5   6  16       18.64        4.43     76.40 o 
   6   6  16      977.60     1079.60    109.22 o 
   7   6  16       41.18      229.20     92.69 o 
   8   6  16      852.83      840.79    120.01 o 
   9   6  16      839.29     1169.42    189.51 o 
  10   6  16        8.63      242.76    135.49 o 
   1   7  16     1991.50     2121.83     96.39 o 
   2   7  16     2130.30     2320.76    109.25 o 
   3   7  16     8067.80     7842.12    210.18 o 
   4   7  16        5.34       61.75     64.58 o 
   5   7  16    12888.70    12244.83    343.07 o 
   6   7  16      179.54      298.75     95.69 o 
   7   7  16      538.07      666.77    106.85 o 
   8   7  16        0.60       35.83    107.60 o 
   9   7  16     1937.43     2026.35    172.09 o 
  10   7  16      865.74     1146.80    183.15 o 
   0   8  16       82.70      160.30     88.77 o 
   1   8  16    13697.51    13558.27    327.15 o 
   2   8  16       29.93       56.97     63.83 o 
   3   8  16      513.30      637.32     75.93 o 
   4   8  16     3304.92     3518.87    163.05 o 
   5   8  16     9112.37     8468.33    324.06 o 
   6   8  16     2225.16     2468.63    230.67 o 
   7   8  16    16305.96    15756.14    436.69 o 
   8   8  16     2841.48     3018.02    182.48 o 
   9   8  16      887.60      964.70    157.62 o 
  10   8  16     1237.08     1442.27    242.97 o 
   1   9  16       52.14       29.76     64.34 o 
   2   9  16     2638.68     2672.27    117.23 o 
   3   9  16    11199.19    11129.87    284.74 o 
   4   9  16      324.66      342.72     83.91 o 
   5   9  16    11585.15    10712.10    313.54 o 
   6   9  16      729.46      670.39    108.95 o 
   7   9  16       36.19      159.49    108.50 o 
   8   9  16      395.78      342.76    187.27 o 
   9   9  16     3604.60     3833.28    289.46 o 
  10   9  16       47.93      209.53    171.14 o 
   0  10  16       20.74      -94.95     94.95 o 
   1  10  16      432.56      421.88     76.14 o 
   2  10  16      846.86      985.21    139.87 o 
   3  10  16     2946.93     3410.42    149.03 o 
   4  10  16      126.51      115.60     92.07 o 
   5  10  16      635.48      625.42    111.61 o 
   6  10  16      173.83      222.20    106.66 o 
   7  10  16      112.55      248.59    118.46 o 
   8  10  16       36.07      115.33    136.50 o 
   9  10  16        4.87      147.59    147.06 o 
   1  11  16     1084.99     1377.41     96.40 o 
   2  11  16       47.94       15.61     75.68 o 
   3  11  16     1149.64     1139.94    102.68 o 
   4  11  16      567.60      619.10    112.48 o 
   5  11  16     2924.10     3057.68    195.19 o 
   6  11  16       85.13      139.74    157.12 o 
   7  11  16      675.68      885.39    137.88 o 
   8  11  16      414.44      512.52    140.89 o 
   9  11  16     2206.63     2039.96    211.25 o 
   0  12  16     3531.88     4023.98    221.50 o 
   1  12  16     5557.12     5489.77    193.05 o 
   2  12  16      429.77      376.25     87.91 o 
   3  12  16      755.24      688.74    100.74 o 
   4  12  16      546.73      481.38    107.15 o 
   5  12  16     6388.52     6185.12    255.90 o 
   6  12  16     1870.92     2008.93    168.55 o 
   7  12  16     8882.76     8553.95    327.81 o 
   8  12  16      658.64      707.81    148.27 o 
   1  13  16       82.97      104.88     88.98 o 
   2  13  16     1540.88     1591.66    138.29 o 
   3  13  16     9020.39     8231.42    260.76 o 
   4  13  16      245.09      371.30    111.23 o 
   5  13  16     3678.47     4049.76    244.06 o 
   6  13  16      701.58      956.25    144.15 o 
   7  13  16      333.70      379.03    137.56 o 
   8  13  16        0.06     -111.52    131.75 o 
   0  14  16     1786.04     2300.21    236.89 o 
   1  14  16      663.47      853.84    119.35 o 
   2  14  16      698.95      908.61    118.85 o 
   3  14  16      689.69     1147.56    175.63 o 
   4  14  16      788.14      846.72    135.51 o 
   5  14  16        0.41      -91.81    114.07 o 
   6  14  16     1087.80     1195.25    159.40 o 
   7  14  16      255.03      493.76    146.60 o 
   1  15  16     1644.19     1782.41    156.23 o 
   2  15  16       75.22      184.08    111.95 o 
   3  15  16     1728.12     1531.19    179.66 o 
   4  15  16      783.60      889.46    155.20 o 
   5  15  16      142.65      266.12    128.49 o 
   6  15  16      199.45      156.54    130.21 o 
   0  16  16      852.42     1108.87    207.03 o 
   1  16  16     7359.72     6823.81    294.30 o 
   2  16  16     1218.78     1278.61    190.27 o 
   3  16  16      589.65      589.05    155.26 o 
   4  16  16      270.66      259.37    144.54 o 
   5  16  16      664.42      702.69    186.70 o 
   6  16  16      570.40      436.19    147.54 o 
   1  17  16      348.18      463.22    134.98 o 
   2  17  16       49.04      165.85    124.59 o 
   3  17  16     2462.07     2389.58    218.54 o 
   4  17  16      372.19      480.14    166.38 o 
   0  18  16      315.08      464.35    206.50 o 
   1  18  16       90.99      287.39    163.91 o 
   2  18  16        5.83       -0.87    140.35 o 
   3  18  16       34.01      106.59    153.88 o 
   1   1  17     5622.67     5504.18    149.45 o 
   2   1  17    37787.37    36889.78    859.83 o 
   3   1  17     4341.78     4409.57    144.56 o 
   4   1  17    10982.67    10529.62    273.33 o 
   5   1  17      678.90      900.52     93.31 o 
   6   1  17    12980.01    12555.18    367.94 o 
   7   1  17       31.32      168.16     96.07 o 
   8   1  17     1924.13     2006.16    197.55 o 
   9   1  17      214.40      308.34    114.45 o 
  10   1  17      748.34     1162.62    149.41 o 
  11   1  17       76.16      188.18    140.27 o 
   0   2  17    39077.79    37342.79   1177.00 o 
   1   2  17     2461.63     2689.05     95.02 o 
   2   2  17    64644.59    64749.08   1485.84 o 
   3   2  17       40.37       21.37     54.48 o 
   4   2  17     3457.55     3419.00    126.40 o 
   5   2  17     2159.56     2425.02    118.77 o 
   6   2  17     4229.52     4455.25    200.22 o 
   7   2  17      126.12      137.62     87.44 o 
   8   2  17     5856.29     6320.59    288.45 o 
   9   2  17     1561.05     1625.37    149.86 o 
  10   2  17      183.63      305.40    129.12 o 
  11   2  17      142.02      134.43    135.61 o 
   1   3  17     3846.46     3576.46    113.02 o 
   2   3  17    29341.60    27874.44    657.54 o 
   3   3  17     1241.94     1152.58     76.67 o 
   4   3  17     2427.93     2412.18    111.38 o 
   5   3  17       29.13      246.69    130.28 o 
   6   3  17     6749.67     6540.25    225.23 o 
   7   3  17      423.00      413.41     96.88 o 
   8   3  17     1706.58     1695.21    146.12 o 
   9   3  17      774.18      664.91    130.87 o 
  10   3  17     2762.26     2647.74    193.80 o 
  11   3  17      576.49      645.97    149.89 o 
   0   4  17      997.29     1265.26    119.27 o 
   1   4  17     2275.16     2887.91    102.16 o 
   2   4  17     2158.47     2577.69    108.33 o 
   3   4  17      815.51      952.11     75.21 o 
   4   4  17    11961.52    11362.82    312.39 o 
   5   4  17      274.39      345.04     91.58 o 
   6   4  17      465.01      517.36     92.66 o 
   7   4  17      263.33      357.47     97.46 o 
   8   4  17     1238.87     1252.93    131.53 o 
   9   4  17        9.42       -7.78    111.02 o 
  10   4  17     1370.23      862.45    249.43 o 
  11   4  17      139.86      208.02    142.41 o 
   1   5  17      129.15      229.85     53.83 o 
   2   5  17    12558.94    12661.26    303.92 o 
   3   5  17      170.49      220.14     64.48 o 
   4   5  17    13996.07    13485.29    346.19 o 
   5   5  17     2955.47     3200.82    146.93 o 
   6   5  17     5227.97     5393.86    198.99 o 
   7   5  17       54.10      171.62     92.25 o 
   8   5  17     2939.22     3223.50    208.08 o 
   9   5  17      205.72      351.35    182.89 o 
  10   5  17      388.75      459.71    172.55 o 
   0   6  17     4748.05     4878.08    205.60 o 
   1   6  17      381.59      462.24     70.39 o 
   2   6  17    18473.95    17156.43    402.74 o 
   3   6  17     2935.05     3020.13    115.38 o 
   4   6  17     7985.40     7579.69    217.55 o 
   5   6  17     1789.07     1736.29    115.76 o 
   6   6  17    12982.68    13274.20    369.63 o 
   7   6  17      492.91      478.85     97.75 o 
   8   6  17    10272.96     9832.86    322.55 o 
   9   6  17      264.27      257.15    120.14 o 
  10   6  17       62.74      130.58    158.56 o 
   1   7  17     1992.78     2202.14     99.77 o 
   2   7  17    14339.46    14203.31    342.20 o 
   3   7  17     3936.21     4142.73    142.58 o 
   4   7  17     2898.10     3220.18    148.96 o 
   5   7  17       34.75       34.44     83.48 o 
   6   7  17     2120.83     2417.52    141.07 o 
   7   7  17      108.36       71.58     93.70 o 
   8   7  17     4115.49     4435.50    225.20 o 
   9   7  17       76.47       99.75    129.24 o 
  10   7  17     2156.70     2569.74    218.58 o 
   0   8  17     1925.54     2430.18    152.31 o 
   1   8  17      850.36     1037.81    111.33 o 
   2   8  17      798.43      902.35     79.68 o 
   3   8  17       15.30      -53.98     64.80 o 
   4   8  17     1357.00     1470.34    111.55 o 
   5   8  17       42.88      162.79     90.50 o 
   7   8  17        4.32       74.18    102.37 o 
   8   8  17        0.58       32.67    115.40 o 
   9   8  17      116.85      -30.74    139.08 o 
  10   8  17      461.78      145.18    156.57 o 
   1   9  17      382.42      240.30     71.58 o 
   2   9  17      306.80      444.05     74.72 o 
   3   9  17       18.86       98.74     71.98 o 
   4   9  17     4701.32     4496.78    183.61 o 
   5   9  17      424.17      365.47     97.48 o 
   6   9  17     1944.71     2160.17    148.36 o 
   7   9  17      404.36      261.16    114.42 o 
   8   9  17     2137.89     2344.54    186.95 o 
   9   9  17      177.18      298.21    143.56 o 
   0  10  17      636.98      694.22    116.41 o 
   1  10  17      124.10      316.65     74.62 o 
   2  10  17     4983.44     5154.23    179.21 o 
   3  10  17        0.36      308.11     93.49 o 
   4  10  17     2415.78     2487.39    150.85 o 
   5  10  17     2750.34     2549.25    154.45 o 
   6  10  17    12906.08    11865.67    391.43 o 
   7  10  17      839.91      813.77    142.78 o 
   8  10  17     4700.53     5613.54    274.42 o 
   9  10  17       74.88      -41.52    149.20 o 
   1  11  17      110.85       36.06     75.85 o 
   2  11  17      868.56     1270.53    100.26 o 
   3  11  17     3392.80     3874.45    257.19 o 
   4  11  17     5846.81     5676.99    239.99 o 
   5  11  17     2695.42     2922.35    208.17 o 
   6  11  17     2771.45     2728.94    180.16 o 
   7  11  17      412.96      410.23    130.54 o 
   8  11  17     2730.15     2845.06    203.00 o 
   9  11  17      405.74      783.87    174.91 o 
   0  12  17      192.52      218.44    113.99 o 
   1  12  17      424.54      375.33     91.89 o 
   2  12  17     4389.86     4700.63    180.34 o 
   3  12  17        6.66      -24.01    100.86 o 
   4  12  17     3252.29     2731.51    172.47 o 
   5  12  17      224.46      275.35    114.07 o 
   6  12  17      154.90      403.97    137.05 o 
   7  12  17       32.95       69.21    126.36 o 
   8  12  17        6.13      -27.55    134.01 o 
   1  13  17        6.08      350.73     95.45 o 
   2  13  17     3694.81     3194.21    160.31 o 
   3  13  17       14.04       54.02    100.48 o 
   4  13  17     1519.50     1978.75    230.85 o 
   5  13  17       12.51      129.36    114.22 o 
   6  13  17        1.96      142.38    152.48 o 
   7  13  17       41.42      219.57    133.66 o 
   8  13  17       63.24      309.43    147.21 o 
   0  14  17     7816.12     8094.78    416.80 o 
   1  14  17     2669.95     2825.44    187.34 o 
   2  14  17     5344.38     5162.43    209.83 o 
   3  14  17        0.04       28.73    135.48 o 
   4  14  17        4.55      116.54    111.76 o 
   5  14  17      740.31     1001.39    146.76 o 
   6  14  17     2370.77     2198.40    183.05 o 
   7  14  17      311.87      301.83    140.05 o 
   1  15  17      384.01      346.62    133.82 o 
   2  15  17      887.16     1126.25    141.67 o 
   3  15  17     1334.69     1493.01    162.87 o 
   4  15  17     3685.98     3988.91    224.64 o 
   5  15  17      559.64      646.64    152.40 o 
   6  15  17     1262.35     2568.98    560.15 o 
   0  16  17       55.17      102.60    168.53 o 
   1  16  17       63.49      344.86    123.58 o 
   2  16  17     1163.26     1245.69    170.34 o 
   3  16  17       50.66     -144.40    144.40 o 
   4  16  17      401.51      441.92    145.83 o 
   5  16  17       21.27      -95.66    134.51 o 
   1  17  17      642.28      547.49    133.75 o 
   2  17  17     2121.35     2224.94    200.86 o 
   3  17  17      446.62      353.11    233.27 o 
   4  17  17     1004.41      984.90    179.43 o 
   0  18  17     7891.01     7799.07    548.22 o 
   1  18  17      543.13      782.85    155.46 o 
   2  18  17     2162.44     1726.18    193.22 o 
   0   0  18   195640.69   222898.56   9659.11 o 
   1   0  18    16701.30    15311.79    503.36 o 
   2   0  18    15957.72    13663.11    459.48 o 
   3   0  18      535.09      404.59    107.87 o 
   4   0  18     7038.90     6300.10    245.23 o 
   5   0  18      127.60      102.93    103.62 o 
   6   0  18       13.31       10.94    139.14 o 
   7   0  18     4942.23     4789.81    304.88 o 
   8   0  18      128.68      203.24    183.52 o 
   9   0  18      357.95      779.04    171.94 o 
  10   0  18     1779.47     1841.64    229.74 o 
  11   0  18      224.90      329.36    199.86 o 
   1   1  18     1411.80     1497.30     77.39 o 
   2   1  18    33212.38    31862.49    749.30 o 
   3   1  18     9072.43     8674.57    231.71 o 
   4   1  18     4395.66     4561.59    151.75 o 
   5   1  18       26.47      -60.49     68.15 o 
   6   1  18      835.12      870.01    103.30 o 
   7   1  18      119.71       85.41     95.19 o 
   8   1  18      195.82      308.32    105.85 o 
   9   1  18      134.24      236.61    115.08 o 
  10   1  18     1099.71      951.00    143.19 o 
  11   1  18      999.81     1017.50    191.54 o 
   0   2  18     7453.42     7687.84    277.19 o 
   1   2  18      109.80      343.15     52.38 o 
   2   2  18       10.63       84.88     57.32 o 
   3   2  18      763.85      906.08     72.86 o 
   4   2  18     1173.33     1145.51     83.43 o 
   5   2  18      974.82     1001.81     90.37 o 
   6   2  18        0.76       58.77     84.97 o 
   7   2  18      129.57      165.77     97.16 o 
   8   2  18     1336.24     1190.90    128.67 o 
   9   2  18       29.68      126.46    112.16 o 
  10   2  18       94.82       35.05    124.31 o 
  11   2  18      221.24      322.35    144.53 o 
   1   3  18      202.65      279.53     55.87 o 
   2   3  18    14907.63    14402.31    355.82 o 
   3   3  18     9325.07     9429.58    250.66 o 
   4   3  18    11944.99    11711.88    301.25 o 
   5   3  18     6242.40     5699.69    199.59 o 
   6   3  18     3077.35     3182.51    148.11 o 
   7   3  18       85.90      -30.00     90.64 o 
   8   3  18      498.83      832.02    157.53 o 
   9   3  18      757.37      785.23    134.12 o 
  10   3  18      510.62      628.97    135.85 o 
  11   3  18      719.30      727.63    191.84 o 
   0   4  18    25764.86    25105.10    807.05 o 
   1   4  18    11013.30    10461.25    256.40 o 
   2   4  18    16725.21    16287.95    400.85 o 
   3   4  18      419.33      605.55     70.76 o 
   4   4  18     1806.84     1817.31    126.64 o 
   5   4  18      263.90       97.63     78.20 o 
   6   4  18    10254.84     9989.16    292.47 o 
   7   4  18     3288.92     3624.20    177.13 o 
   8   4  18     3802.25     3568.42    272.32 o 
   9   4  18       65.35       72.88    123.52 o 
  10   4  18      402.94      530.25    142.95 o 
   1   5  18       95.67      125.19     52.81 o 
   2   5  18    18807.43    18905.20    436.20 o 
   3   5  18     2979.91     3000.49    123.11 o 
   4   5  18     4861.49     5309.23    171.46 o 
   5   5  18      106.18      -33.43     78.94 o 
   6   5  18      192.29      206.54     86.83 o 
   7   5  18      790.35      808.69    116.11 o 
   8   5  18     2033.71     2133.25    151.51 o 
   9   5  18     1317.25     1473.67    149.17 o 
  10   5  18     2117.77     2158.29    183.73 o 
   0   6  18      340.40      347.31    149.44 o 
   1   6  18       72.78       69.84     55.63 o 
   2   6  18      420.84      535.47     64.89 o 
   3   6  18      121.78       36.45     60.71 o 
   4   6  18    10752.28     9967.76    286.53 o 
   5   6  18      272.50      425.83     90.33 o 
   6   6  18      396.17      305.23     93.52 o 
   7   6  18      144.04      156.66     95.49 o 
   8   6  18     1243.62     1180.25    136.26 o 
   9   6  18       30.42      220.09    123.66 o 
  10   6  18     1013.81     1018.56    175.32 o 
   1   7  18     1936.78     2159.73    120.10 o 
   2   7  18     3614.16     4033.56    149.73 o 
   3   7  18     2524.09     2636.97    120.66 o 
   4   7  18    12245.20    11892.71    330.82 o 
   5   7  18     2473.23     2394.90    135.76 o 
   6   7  18      255.32      469.47     96.37 o 
   7   7  18      144.31      141.47     96.83 o 
   8   7  18     2533.90     2654.96    207.39 o 
   9   7  18      939.62     1066.86    182.32 o 
  10   7  18     1442.91     1603.26    195.95 o 
   0   8  18      612.40      710.91    104.77 o 
   1   8  18     3144.58     3502.65    131.80 o 
   2   8  18     5565.45     5348.56    164.10 o 
   3   8  18      860.64      963.57     86.28 o 
   4   8  18     3091.04     3358.92    155.96 o 
   5   8  18     1311.17     1629.26    143.59 o 
   6   8  18    20471.97    19016.03    535.51 o 
   7   8  18     6516.26     6376.28    253.18 o 
   8   8  18     3951.97     3984.20    219.96 o 
   9   8  18       56.71       78.48    140.57 o 
  10   8  18       69.08       57.94    201.88 o 
   1   9  18     2066.75     2161.48    108.74 o 
   2   9  18     2320.20     2406.31    114.75 o 
   3   9  18     3793.12     3719.23    153.69 o 
   4   9  18     8574.96     7743.75    244.65 o 
   5   9  18      790.15     1006.34    108.88 o 
   6   9  18     1860.71     2187.35    149.88 o 
   7   9  18        0.59       73.27    108.85 o 
   8   9  18     3941.49     3743.64    234.83 o 
   9   9  18     1217.60     1348.78    180.13 o 
   0  10  18      333.66      531.06    114.09 o 
   1  10  18     3008.05     3213.46    134.28 o 
   2  10  18     1908.11     2311.43    140.88 o 
   3  10  18      235.69      194.22     85.72 o 
   4  10  18      213.14      362.73    116.19 o 
   5  10  18       89.74       -6.78     95.60 o 
   6  10  18        0.75     -106.33    106.33 o 
   7  10  18       61.74     1577.89    875.17 o 
   8  10  18       82.47      -11.92    131.49 o 
   9  10  18       54.01       89.09    167.41 o 
   1  11  18     1265.85     1408.40    102.40 o 
   2  11  18     1228.47     1314.85    102.01 o 
   3  11  18     2999.16     3026.50    168.43 o 
   4  11  18     4095.44     4019.54    221.68 o 
   5  11  18     1343.07     1583.12    151.60 o 
   6  11  18       91.63      -23.44    122.00 o 
   7  11  18      246.66      412.92    140.62 o 
   8  11  18     1483.81     1375.57    167.45 o 
   9  11  18      445.57      419.77    160.46 o 
   0  12  18     2208.79     2484.72    180.48 o 
   1  12  18     5736.98     5757.91    198.93 o 
   2  12  18     2076.25     2401.81    130.66 o 
   3  12  18     1041.74     1142.24    133.36 o 
   4  12  18       67.06      177.13    103.09 o 
   5  12  18      993.50     1420.99    143.31 o 
   6  12  18     8183.87     8066.72    407.36 o 
   7  12  18     2434.26     2686.62    212.57 o 
   8  12  18     2197.03     2622.17    208.69 o 
   1  13  18        6.34       12.52     87.55 o 
   2  13  18     2490.49     2904.60    155.86 o 
   3  13  18     5929.67     5945.50    250.83 o 
   4  13  18     3467.46     3387.38    207.68 o 
   5  13  18      864.14     1045.81    143.25 o 
   6  13  18     1361.86     1389.14    161.08 o 
   7  13  18       28.06       83.24    165.09 o 
   0  14  18        3.62      -13.43    150.43 o 
   1  14  18     1032.51      912.42    123.76 o 
   2  14  18     3171.43     3538.88    281.57 o 
   3  14  18      970.12      897.65    145.36 o 
   4  14  18      578.03      580.44    152.93 o 
   5  14  18      296.12      384.97    131.06 o 
   7  14  18      113.54      204.40    145.19 o 
   1  15  18      176.22      185.40    121.41 o 
   2  15  18     3140.46     3105.72    195.66 o 
   3  15  18      820.25      715.93    153.92 o 
   4  15  18      218.14      218.64    157.60 o 
   5  15  18      450.79      848.47    155.68 o 
   6  15  18        0.28      -12.43    132.47 o 
   0  16  18    10301.84     9916.08    506.62 o 
   1  16  18     2799.42     3222.26    204.36 o 
   2  16  18      975.40      932.27    154.52 o 
   3  16  18      524.38      814.77    198.04 o 
   4  16  18      131.89      548.74    164.63 o 
   5  16  18       50.85      119.18    143.24 o 
   1  17  18        1.37      -87.48    122.65 o 
   2  17  18     2239.40     2323.00    207.38 o 
   3  17  18      536.20      683.97    175.32 o 
   4  17  18     1967.63     1922.25    277.15 o 
   0  18  18       18.22      203.91    206.16 o 
   1  18  18        3.25      533.11    164.11 o 
   2  18  18      266.41      429.36    162.70 o 
   1   1  19     1719.81     1904.93    129.08 o 
   2   1  19        2.99      128.96     57.22 o 
   3   1  19    24405.68    22770.96    548.47 o 
   4   1  19      246.86      239.25     63.67 o 
   5   1  19     5217.18     5153.20    178.48 o 
   6   1  19      235.54      261.92     97.47 o 
   7   1  19     2614.16     2523.62    175.72 o 
   8   1  19       25.05       -7.15     98.92 o 
   9   1  19     5394.10     5092.20    247.78 o 
  10   1  19      165.63      256.93    126.99 o 
  11   1  19     3091.95     2925.20    210.28 o 
   0   2  19      961.15     1091.51     97.36 o 
   1   2  19    71021.21    71137.66   1562.13 o 
   2   2  19       35.81      -19.40     55.23 o 
   3   2  19     2910.48     3270.35    126.62 o 
   4   2  19        7.65        7.97     61.96 o 
   5   2  19     1488.43     1858.20    192.30 o 
   6   2  19       56.82       96.24     88.30 o 
   7   2  19    12675.14    12963.87    414.44 o 
   8   2  19      144.78      304.99    107.89 o 
   9   2  19      377.32      494.54    121.80 o 
  10   2  19      227.88      294.53    128.17 o 
  11   2  19      117.90       -7.30    132.89 o 
   1   3  19    11177.38    11207.34    273.13 o 
   2   3  19      105.90      230.24     66.27 o 
   3   3  19    32586.76    30902.63    766.28 o 
   4   3  19      167.65      153.76     70.11 o 
   5   3  19        9.97       55.75     75.65 o 
   6   3  19      162.58      380.06    102.58 o 
   7   3  19       21.44      194.04     98.98 o 
   8   3  19      298.79      749.93    128.49 o 
   9   3  19     1411.57     1718.15    160.38 o 
  10   3  19        0.10      181.04    136.35 o 
   0   4  19     1777.41     2048.95    134.03 o 
   1   4  19       45.96       78.89     57.75 o 
   2   4  19     2980.89     3028.62    121.63 o 
   3   4  19     6305.01     5540.83    170.44 o 
   4   4  19      909.98      977.00     85.32 o 
   5   4  19      675.64      639.28     89.04 o 
   6   4  19     2312.38     2311.39    131.54 o 
   7   4  19      666.71      741.72    113.03 o 
   8   4  19      349.29      482.03    112.80 o 
   9   4  19     1126.46     1101.92    149.29 o 
  10   4  19       24.12       64.55    127.48 o 
   1   5  19      497.52      516.27     62.45 o 
   2   5  19      314.67      485.12     61.42 o 
   3   5  19    20289.31    19496.66    500.07 o 
   4   5  19      195.72      110.11     82.21 o 
   5   5  19     9115.80     8822.00    265.00 o 
   6   5  19       39.55      127.90     86.98 o 
   7   5  19     1170.82     1271.16    174.57 o 
   8   5  19      154.83       99.52    110.98 o 
   9   5  19     2234.43     2605.98    181.08 o 
  10   5  19       76.65      264.06    142.15 o 
   0   6  19      137.34       79.90     80.71 o 
   1   6  19    16502.36    15935.54    378.63 o 
   2   6  19      235.71      242.87     60.72 o 
   3   6  19      232.90      310.93     73.19 o 
   4   6  19     1130.54     1220.01    101.51 o 
   5   6  19     4213.68     4335.34    180.40 o 
   6   6  19       48.91      144.12     91.13 o 
   7   6  19    14851.76    15004.58    418.67 o 
   8   6  19      349.66      355.10    124.20 o 
   9   6  19      570.50      393.91    128.43 o 
  10   6  19      102.49      247.37    151.97 o 
   1   7  19      852.65      940.56     78.32 o 
   2   7  19      465.44      531.15     72.11 o 
   3   7  19    15218.90    14436.74    371.89 o 
   4   7  19      343.52      476.10     90.78 o 
   5   7  19     3092.54     2973.79    152.10 o 
   6   7  19      130.50      114.61     97.33 o 
   7   7  19      243.20      307.57    104.97 o 
   8   7  19        6.14        8.47    109.06 o 
   9   7  19     2835.09     2833.90    239.66 o 
  10   7  19      171.37       -3.94    142.90 o 
   0   8  19      255.23      305.68     95.51 o 
   1   8  19     1771.57     1908.06    100.79 o 
   2   8  19      633.60      686.53     82.59 o 
   3   8  19     1072.93     1108.70     99.63 o 
   4   8  19      109.01       58.86     83.93 o 
   5   8  19      527.23      522.55     99.26 o 
   6   8  19      379.26      451.68    105.00 o 
   7   8  19      130.90      312.90    117.19 o 
   8   8  19       49.85      180.66    123.74 o 
   9   8  19       12.27      270.54    158.04 o 
   1   9  19       18.05       68.62     70.72 o 
   2   9  19     1401.70     1621.89    102.08 o 
   3   9  19     2734.85     2926.18    139.78 o 
   4   9  19       54.16      105.66     87.65 o 
   5   9  19     7657.23     7497.47    244.42 o 
   6   9  19     1321.58     1694.08    203.17 o 
   7   9  19     1641.19     1673.36    152.89 o 
   8   9  19        0.17      160.70    130.66 o 
   9   9  19     2298.14     2184.23    219.40 o 
   0  10  19      507.66      310.11    129.33 o 
   1  10  19     5846.93     6186.27    197.75 o 
   2  10  19     1625.47     1799.79    109.06 o 
   3  10  19      758.52      897.36     99.79 o 
   4  10  19     2483.96     2354.00    150.27 o 
   5  10  19     4731.02     4605.38    208.43 o 
   6  10  19      872.18     1090.85    137.11 o 
   7  10  19    11096.28    11187.53    387.03 o 
   8  10  19      320.97      251.24    135.95 o 
   9  10  19     1079.74      782.44    175.66 o 
   1  11  19      551.03      460.25     85.29 o 
   2  11  19     2571.77     2744.33    132.50 o 
   3  11  19    13040.99    12509.19    374.45 o 
   4  11  19      255.84      264.43    107.64 o 
   5  11  19     3717.66     3789.26    205.93 o 
   6  11  19       28.53       27.93    113.35 o 
   7  11  19      537.37      578.19    144.52 o 
   8  11  19       16.18      112.84    150.25 o 
   0  12  19     1484.16     1416.65    155.71 o 
   1  12  19     3506.43     3584.14    158.73 o 
   2  12  19      155.62      167.16     93.62 o 
   3  12  19     1663.37     1619.48    146.21 o 
   4  12  19        3.51       39.20    103.68 o 
   5  12  19       76.52      178.17    118.31 o 
   6  12  19        4.48       -9.98    120.41 o 
   7  12  19      305.80      441.75    154.97 o 
   8  12  19       28.19       47.45    156.12 o 
   1  13  19     3735.72     4226.62    201.57 o 
   2  13  19        0.42       25.92    105.31 o 
   3  13  19     3897.37     4110.74    304.15 o 
   4  13  19       37.59      -53.83    106.16 o 
   5  13  19      289.76      332.58    127.89 o 
   6  13  19       10.54      137.83    128.44 o 
   7  13  19       60.03      170.30    136.77 o 
   0  14  19      480.35      445.72    170.04 o 
   1  14  19     7337.33     7016.95    258.98 o 
   2  14  19      152.64      102.86    106.53 o 
   3  14  19      294.41      485.57    125.12 o 
   4  14  19       37.09      133.30    116.54 o 
   5  14  19     1606.86     1794.13    165.17 o 
   6  14  19       87.19      148.97    144.46 o 
   7  14  19     3122.07     3186.66    232.75 o 
   1  15  19      458.11      496.54    131.12 o 
   2  15  19      542.58      706.15    141.37 o 
   3  15  19     4470.62     4924.74    264.44 o 
   4  15  19      343.37      450.20    133.68 o 
   5  15  19     3350.59     3446.44    234.57 o 
   6  15  19       19.76     -124.49    134.51 o 
   0  16  19       81.37      341.04    187.25 o 
   1  16  19      197.18      487.74    144.45 o 
   2  16  19        0.04      134.56    138.03 o 
   3  16  19      187.77      229.62    162.78 o 
   4  16  19        1.05       70.22    139.70 o 
   5  16  19        3.17       49.42    149.66 o 
   1  17  19     1716.16     1761.31    207.05 o 
   2  17  19      127.37       25.89    153.03 o 
   3  17  19     1274.06      779.84    182.97 o 
   0  18  19       31.04       99.51    197.67 o 
   1  18  19     5863.63     5739.32    315.22 o 
   0   0  20    51672.22    51356.98   2268.48 o 
   1   0  20    28441.77    29136.48    929.54 o 
   2   0  20    14347.79    14049.84    466.94 o 
   3   0  20     1922.83     2251.53    163.87 o 
   4   0  20     9933.24     9005.98    370.27 o 
   5   0  20       95.97      110.80    211.45 o 
   6   0  20       61.56      230.50    138.38 o 
   7   0  20     1885.67     2350.01    224.47 o 
   8   0  20     1884.88     1875.66    210.59 o 
   9   0  20     1329.33     1747.14    233.74 o 
  10   0  20     1762.88     2202.05    261.26 o 
   1   1  20      649.33     1169.26    144.46 o 
   2   1  20    23177.94    22744.65    546.61 o 
   3   1  20    13742.14    13728.29    346.49 o 
   4   1  20      275.00      277.11     67.34 o 
   5   1  20      849.80      924.43    100.25 o 
   6   1  20     1255.97     1798.58    203.84 o 
   7   1  20      198.03      327.17    106.99 o 
   8   1  20      434.84      633.74    116.28 o 
   9   1  20     1413.33     1824.57    158.92 o 
  10   1  20      740.66      912.99    147.52 o 
   0   2  20     8143.58     9257.30    326.76 o 
   1   2  20      240.88      296.18     76.65 o 
   2   2  20       16.17      144.79     62.21 o 
   3   2  20     1222.22     1096.64     82.63 o 
   4   2  20     1971.65     1888.26    100.72 o 
   5   2  20     2609.03     2954.40    136.78 o 
   6   2  20      799.14     1461.18    272.03 o 
   7   2  20     2665.55     2705.95    165.59 o 
   8   2  20      337.87      498.71    117.64 o 
   9   2  20       10.64      113.77    129.37 o 
  10   2  20      333.65      417.07    143.42 o 
   1   3  20     1694.07     1641.37    109.27 o 
   2   3  20     6531.41     6408.25    186.24 o 
   3   3  20    23321.92    22996.58    554.61 o 
   4   3  20     1410.99     1552.40    118.09 o 
   5   3  20     1785.81     1770.52    111.99 o 
   6   3  20      619.92      647.33    112.25 o 
   7   3  20       16.77      129.36     98.07 o 
   8   3  20     3029.73     2728.96    178.27 o 
   9   3  20      317.89      358.54    125.23 o 
  10   3  20      977.42      734.89    150.02 o 
   0   4  20    20862.96    19946.58    719.81 o 
   1   4  20    15917.64    15829.77    375.17 o 
   2   4  20    18464.52    17683.62    436.30 o 
   3   4  20      991.88      950.75     84.29 o 
   4   4  20     4274.28     4237.75    165.98 o 
   5   4  20     3426.14     3456.22    156.30 o 
   6   4  20     3090.95     3185.51    170.49 o 
   7   4  20     4943.08     5108.45    230.48 o 
   8   4  20     1588.50     1999.68    159.09 o 
   9   4  20      137.81      295.40    120.72 o 
  10   4  20      574.83      623.68    149.41 o 
   1   5  20     3762.15     4008.23    133.78 o 
   2   5  20    18103.06    16596.96    414.36 o 
   3   5  20    13647.75    13452.38    341.07 o 
   4   5  20     1058.33     1112.27    131.85 o 
   5   5  20     1206.02     1334.76    110.46 o 
   6   5  20     1545.97     1945.47    127.63 o 
   7   5  20       37.36      104.93    103.77 o 
   8   5  20     1202.02     1402.01    171.66 o 
   9   5  20     2359.93     2621.42    184.51 o 
  10   5  20      970.33     1109.18    160.16 o 
   0   6  20     1570.61     1779.57    177.43 o 
   1   6  20      112.78      129.03     95.70 o 
   2   6  20        0.23       65.25     61.81 o 
   3   6  20     4401.78     4261.12    180.69 o 
   4   6  20       46.96       88.72     78.00 o 
   5   6  20      440.65      484.97     96.64 o 
   6   6  20     1057.86     1227.72    134.30 o 
   7   6  20     1970.99     2125.11    153.24 o 
   8   6  20        7.28      -14.18    116.18 o 
   9   6  20       11.10      249.96    140.57 o 
  10   6  20      358.57      465.16    154.95 o 
   1   7  20     1608.05     1937.92    116.85 o 
   2   7  20     1167.67     1434.76     91.06 o 
   3   7  20     5942.55     5880.74    187.40 o 
   4   7  20     7451.44     6883.35    227.36 o 
   5   7  20     1816.17     1857.11    127.37 o 
   6   7  20      833.78     1232.56    146.31 o 
   7   7  20      777.97      805.72    119.70 o 
   8   7  20     4000.91     3817.04    216.32 o 
   9   7  20      987.59     1020.76    161.59 o 
  10   7  20      834.85      701.00    186.29 o 
   0   8  20     1399.66     1789.30    140.34 o 
   1   8  20     1860.00     2183.50    124.57 o 
   2   8  20    15623.67    14759.24    360.69 o 
   3   8  20      448.54      423.40     86.82 o 
   4   8  20       15.51       69.84     84.55 o 
   5   8  20     4969.01     5100.11    200.73 o 
   6   8  20    14448.83    13299.94    377.79 o 
   7   8  20     9730.29     9169.95    310.31 o 
   8   8  20     1602.58     1744.47    169.35 o 
   9   8  20     1944.36     2052.57    213.16 o 
   1   9  20       41.96       41.67     70.71 o 
   2   9  20     4391.31     4640.15    171.59 o 
   3   9  20     4697.85     4694.91    178.36 o 
   4   9  20     3033.39     3283.27    160.94 o 
   5   9  20     1924.35     2150.86    139.87 o 
   6   9  20     1573.21     1657.76    141.98 o 
   7   9  20      269.23      374.10    124.54 o 
   8   9  20     2526.20     2866.80    214.88 o 
   9   9  20     1882.42     1956.56    216.37 o 
   0  10  20      486.51      441.95    141.33 o 
   1  10  20      369.57      368.48     83.20 o 
   2  10  20        4.18      -76.78     76.78 o 
   3  10  20       25.91      -38.20     81.97 o 
   4  10  20       51.29      342.84    188.65 o 
   5  10  20      232.39      410.42    111.41 o 
   6  10  20       23.60      115.42    112.59 o 
   7  10  20      330.49      496.12    131.58 o 
   8  10  20      141.11      117.69    154.06 o 
   9  10  20      243.50       -1.49    164.81 o 
   1  11  20       63.14      -73.15     78.07 o 
   2  11  20     4481.00     4385.44    182.46 o 
   3  11  20      933.93      953.08    125.68 o 
   4  11  20     3606.12     3671.98    187.92 o 
   5  11  20     2394.11     2367.82    169.63 o 
   6  11  20      129.75      252.89    121.65 o 
   7  11  20      226.17      642.33    141.27 o 
   8  11  20      224.52      194.23    165.59 o 
   0  12  20     8433.19     8290.45    356.22 o 
   1  12  20      815.59      952.65    145.27 o 
   2  12  20     5028.62     4947.48    201.74 o 
   3  12  20       50.69       88.13    101.95 o 
   4  12  20        9.26      -45.77    116.99 o 
   5  12  20      932.96      843.17    137.66 o 
   6  12  20     4231.47     4519.77    242.42 o 
   7  12  20     2578.88     2762.48    220.32 o 
   8  12  20      606.33      664.04    166.62 o 
   1  13  20      242.61      278.76     94.46 o 
   2  13  20      571.13      591.35    115.38 o 
   3  13  20     3330.28     3251.63    242.81 o 
   4  13  20     3510.50     3774.56    221.07 o 
   5  13  20      915.31     1052.48    146.52 o 
   6  13  20     2135.91     2547.78    194.97 o 
   7  13  20        5.30       22.69    140.98 o 
   0  14  20      559.44      776.17    180.90 o 
   1  14  20      657.58      817.44    136.51 o 
   2  14  20      886.65     1032.89    134.57 o 
   3  14  20      235.77      361.74    123.40 o 
   4  14  20      261.70      362.61    128.80 o 
   5  14  20      326.84      377.83    126.87 o 
   6  14  20      499.92      374.03    148.58 o 
   1  15  20      967.79     1028.32    165.89 o 
   2  15  20     1978.85     2374.78    184.74 o 
   3  15  20      660.34      351.88    143.76 o 
   4  15  20      158.69      276.30    134.49 o 
   5  15  20        1.47      267.01    141.04 o 
   0  16  20     5125.69     5314.49    380.12 o 
   1  16  20     2345.33     2501.09    258.17 o 
   2  16  20      242.93      378.05    173.57 o 
   3  16  20       78.50      255.77    157.32 o 
   4  16  20      342.06      473.45    157.19 o 
   1  17  20      619.23      617.93    206.97 o 
   2  17  20     1546.84     1955.83    214.36 o 
   3  17  20     1836.18     1741.23    305.14 o 
   1   1  21     5856.17     5521.06    157.79 o 
   2   1  21    14599.34    13602.30    344.57 o 
   3   1  21      420.06      691.03     74.14 o 
   4   1  21     9082.53     9108.88    264.98 o 
   5   1  21     1528.75     1575.24    120.33 o 
   6   1  21     3080.26     2787.07    169.04 o 
   7   1  21      224.75      324.32    110.69 o 
   8   1  21     3651.28     4055.72    228.09 o 
   9   1  21       77.22       85.35    116.01 o 
  10   1  21     1768.74     1498.21    163.59 o 
   0   2  21    14587.91    13866.87    470.04 o 
   1   2  21     1215.93     1311.13     78.48 o 
   2   2  21    40864.23    39618.43    926.99 o 
   3   2  21      946.86     1132.54     99.27 o 
   4   2  21     3493.86     3271.66    141.56 o 
   5   2  21     2312.36     2464.12    142.06 o 
   6   2  21     4247.55     4126.33    202.54 o 
   7   2  21     1153.49     1355.43    130.04 o 
   8   2  21     4639.42     4545.89    227.64 o 
   9   2  21     1844.60     1711.06    157.88 o 
  10   2  21      604.99      630.73    145.03 o 
   1   3  21     2020.78     1865.33     91.68 o 
   2   3  21    26823.41    24876.76    598.92 o 
   3   3  21      528.20      578.65     77.80 o 
   4   3  21     7101.66     6610.29    197.77 o 
   5   3  21      292.84      256.20     85.40 o 
   6   3  21     1972.20     1783.22    140.90 o 
   7   3  21     1197.22      914.53    135.21 o 
   8   3  21     3018.24     2679.68    180.75 o 
   9   3  21       11.85      176.89    119.45 o 
  10   3  21     1247.49     1214.96    197.63 o 
   0   4  21     1519.64     1729.86    129.54 o 
   1   4  21      912.57     1130.87     90.35 o 
   2   4  21       68.19       75.82     70.53 o 
   3   4  21      560.62      715.47     98.93 o 
   4   4  21     2414.22     2411.64    141.20 o 
   5   4  21     2199.58     2076.42    132.76 o 
   6   4  21      748.07      741.28    106.89 o 
   7   4  21      907.47      845.59    120.79 o 
   8   4  21      609.55      582.80    123.97 o 
   9   4  21        5.08      113.10    113.88 o 
  10   4  21      140.06      167.40    128.31 o 
   1   5  21     1612.13     1773.05     92.55 o 
   2   5  21     8744.92     8360.48    234.49 o 
   3   5  21      273.22      331.61     85.71 o 
   4   5  21     5649.57     5495.66    193.47 o 
   5   5  21      506.02      625.50     97.48 o 
   6   5  21       65.56       97.93     91.17 o 
   7   5  21      105.11      199.25    107.33 o 
   8   5  21     1848.10     2161.58    210.33 o 
   9   5  21      518.11      449.72    131.50 o 
  10   5  21     1804.92     1838.08    196.63 o 
   0   6  21     2571.57     2587.17    186.24 o 
   1   6  21     5080.65     4971.71    158.89 o 
   2   6  21    13590.84    12950.88    336.24 o 
   3   6  21     2727.07     2828.22    131.35 o 
   4   6  21     6627.66     6460.69    216.45 o 
   5   6  21      455.26      607.28    121.03 o 
   6   6  21     9573.24    10056.25    300.51 o 
   7   6  21       29.82      167.44    110.28 o 
   8   6  21     8791.84     9131.43    333.59 o 
   9   6  21      185.39      258.43    131.72 o 
  10   6  21      509.18      319.56    159.21 o 
   1   7  21        0.26      -21.38     64.26 o 
   2   7  21     8667.48     8210.33    235.57 o 
   3   7  21     1168.07     1397.82    103.02 o 
   4   7  21     5381.18     5483.63    213.29 o 
   5   7  21      233.86      219.35     90.65 o 
   6   7  21     3180.76     3211.63    167.23 o 
   7   7  21       58.99      168.29    108.70 o 
   8   7  21     4534.29     4746.26    285.37 o 
   0   8  21        3.78      -77.37     91.50 o 
   1   8  21     1181.01      997.71     86.57 o 
   2   8  21       65.71       62.12     80.28 o 
   3   8  21     1125.74     1184.53    102.86 o 
   4   8  21     1764.47     1713.72    123.52 o 
   5   8  21       55.76       16.85     88.01 o 
   6   8  21       16.08      144.45     99.76 o 
   7   8  21      305.66      517.03    122.48 o 
   8   8  21      262.50      676.93    250.99 o 
   9   8  21      143.99      272.65    154.90 o 
   1   9  21     2851.63     2736.81    134.14 o 
   2   9  21     3299.09     3793.11    167.06 o 
   3   9  21      175.29      196.86     87.38 o 
   4   9  21     6140.68     6018.04    305.93 o 
   5   9  21     1098.23      982.29    115.93 o 
   6   9  21      206.01      408.89    115.44 o 
   7   9  21       39.50      207.16    120.37 o 
   8   9  21      675.77      541.94    168.59 o 
   9   9  21        0.96      -66.08    156.07 o 
   0  10  21    12050.12    12051.73    439.48 o 
   1  10  21      847.53      866.91     93.53 o 
   2  10  21     8640.87     8106.98    279.18 o 
   3  10  21     2591.87     2574.65    196.98 o 
   4  10  21     3456.84     3480.95    203.66 o 
   5  10  21      124.80      159.39    103.17 o 
   6  10  21     6488.36     6208.07    272.03 o 
   7  10  21      158.59      256.81    131.71 o 
   8  10  21     2614.35     2930.53    244.66 o 
   1  11  21      217.45      239.29     83.22 o 
   2  11  21    10921.76    10300.49    303.80 o 
   3  11  21        0.24      -94.72     94.72 o 
   4  11  21     5116.67     5081.69    220.27 o 
   5  11  21      885.87      754.61    132.39 o 
   6  11  21     1368.28     1401.06    157.04 o 
   7  11  21      101.61      186.33    137.46 o 
   8  11  21     1591.80     1622.07    189.66 o 
   0  12  21       26.80       16.01    115.38 o 
   1  12  21     1536.15     1473.29    144.20 o 
   2  12  21     1878.95     2395.92    156.10 o 
   3  12  21      609.21      391.29    115.12 o 
   4  12  21      187.60      186.84    107.90 o 
   5  12  21      231.88      432.36    125.70 o 
   6  12  21      190.12      144.22    129.77 o 
   7  12  21      319.05      403.77    146.49 o 
   1  13  21        0.13       17.89     97.79 o 
   2  13  21     2517.52     2607.75    165.01 o 
   3  13  21       21.99       98.53    110.91 o 
   4  13  21     2105.04     2203.26    189.56 o 
   5  13  21        8.79      186.10    125.18 o 
   6  13  21       84.68      278.44    227.63 o 
   7  13  21      142.80       41.53    142.98 o 
   0  14  21     6034.65     6291.69    541.53 o 
   1  14  21       59.69       67.46    120.88 o 
   2  14  21     3454.19     3497.05    206.90 o 
   3  14  21      264.21      320.30    125.61 o 
   4  14  21      106.52       36.77    120.38 o 
   5  14  21       75.55       58.72    131.90 o 
   6  14  21     3628.16     3659.88    243.17 o 
   1  15  21       52.44      154.76    132.44 o 
   2  15  21     2737.58     3264.72    220.30 o 
   3  15  21       40.14      317.00    144.87 o 
   4  15  21     3282.72     3886.49    227.92 o 
   5  15  21       72.77       84.05    139.54 o 
   0  16  21       71.26      203.42    281.22 o 
   1  16  21      274.09      443.90    149.49 o 
   2  16  21      337.71      686.91    169.90 o 
   3  16  21        0.53       87.03    148.24 o 
   4  16  21       20.97      135.14    154.34 o 
   1  17  21      665.60      462.95    160.88 o 
   2  17  21      733.22      377.05    168.44 o 
   0   0  22     8120.58     7735.20    411.81 o 
   1   0  22     7333.81     7187.61    274.59 o 
   2   0  22    13171.10    12073.98    417.06 o 
   3   0  22      175.31      319.41    127.02 o 
   4   0  22     5382.63     5497.78    275.54 o 
   5   0  22     6491.43     5422.74    452.21 o 
   6   0  22     2273.65     2130.71    304.72 o 
   7   0  22    16060.70    16268.33    709.50 o 
   8   0  22     1384.69     1783.59    239.41 o 
   9   0  22     2950.65     3325.84    294.48 o 
  10   0  22      115.65      217.16    195.72 o 
   1   1  22     5511.33     5364.61    158.05 o 
   2   1  22     1811.77     1981.99    104.58 o 
   3   1  22    19240.36    18460.63    455.39 o 
   4   1  22     8986.91     8470.91    253.80 o 
   5   1  22       87.55      176.14     91.65 o 
   6   1  22     4957.45     5169.51    226.52 o 
   7   1  22      193.74      204.31    102.34 o 
   8   1  22     2821.77     2663.28    187.77 o 
   9   1  22      938.09     1164.76    145.66 o 
  10   1  22      191.76      179.72    135.88 o 
   0   2  22    16766.32    16374.83    548.33 o 
   1   2  22      958.39     1055.55     75.88 o 
   2   2  22        7.24      113.20     80.01 o 
   3   2  22      126.33      569.98    106.16 o 
   4   2  22      315.07      345.87     78.21 o 
   5   2  22      580.89      524.57     98.17 o 
   6   2  22     1114.04     1108.85    162.18 o 
   7   2  22      531.94      510.16    110.86 o 
   8   2  22      838.60      944.59    178.24 o 
   9   2  22       62.73       87.28    120.51 o 
  10   2  22       25.40      336.67    151.45 o 
   1   3  22       23.20      -33.99     59.45 o 
   2   3  22     5852.97     5850.40    181.60 o 
   3   3  22     7335.91     7319.28    213.51 o 
   4   3  22     5040.09     4824.35    180.03 o 
   5   3  22     1977.49     1874.89    132.47 o 
   6   3  22     1654.10     1784.37    151.90 o 
   7   3  22      992.87      985.11    171.10 o 
   8   3  22      379.07      430.03    127.44 o 
   9   3  22     1759.01     1439.15    156.46 o 
  10   3  22      137.36      117.48    135.90 o 
   0   4  22     4277.19     4469.56    201.37 o 
   1   4  22    23474.89    23215.48    536.95 o 
   2   4  22     3560.20     3578.08    150.78 o 
   3   4  22      222.35      320.10     86.99 o 
   4   4  22      108.15       -3.39     86.62 o 
   5   4  22     6557.02     6600.90    221.30 o 
   6   4  22     1793.87     1896.30    151.01 o 
   7   4  22    10788.47    10700.10    360.56 o 
   8   4  22     1409.80     1768.50    196.84 o 
   9   4  22     1778.62     1774.70    166.15 o 
  10   4  22        9.98       55.49    139.24 o 
   1   5  22     4681.73     4719.57    150.85 o 
   2   5  22     1168.54     1528.75    110.67 o 
   3   5  22    17570.36    16417.58    413.46 o 
   4   5  22     1524.24     2039.99    133.47 o 
   5   5  22      467.23      482.58     95.55 o 
   6   5  22      812.46      667.39    106.64 o 
   7   5  22      399.71      250.76    138.16 o 
   8   5  22     4376.66     4215.03    235.89 o 
   9   5  22     1067.69      863.35    145.45 o 
  10   5  22      865.82      822.13    154.07 o 
   0   6  22     7566.13     6974.95    278.25 o 
   1   6  22      749.93      634.74     76.33 o 
   2   6  22      275.85      243.03     79.78 o 
   3   6  22       13.99      -66.78     75.82 o 
   4   6  22       24.16       -7.42     84.10 o 
   5   6  22      286.56      222.79     89.65 o 
   6   6  22     1343.90     1295.13    118.61 o 
   7   6  22       44.93      428.45    183.28 o 
   8   6  22      353.24      405.91    150.40 o 
   9   6  22        0.15      -56.99    125.91 o 
   1   7  22      109.89      127.81     70.18 o 
   2   7  22     2903.26     3367.48    144.29 o 
   3   7  22     6793.44     6210.43    210.55 o 
   4   7  22       21.87        8.45     84.80 o 
   5   7  22     9791.05     9053.34    293.87 o 
   6   7  22      164.89       24.79     95.59 o 
   7   7  22      341.99       49.02    114.94 o 
   8   7  22       44.35       99.86    119.70 o 
   9   7  22     1867.69     1826.59    211.94 o 
   0   8  22      828.45      813.86    129.54 o 
   1   8  22    16026.49    15330.89    375.88 o 
   2   8  22      760.21      790.80     98.45 o 
   3   8  22     3595.19     4208.87    169.43 o 
   4   8  22     1231.66     1344.11    120.80 o 
   5   8  22     2348.21     2497.52    145.90 o 
   6   8  22     1015.59     1035.92    123.19 o 
   7   8  22     8693.44     8324.82    336.27 o 
   8   8  22     2060.01     2407.18    208.47 o 
   9   8  22       92.06       94.14    159.12 o 
   1   9  22      412.28      380.22     87.27 o 
   2   9  22     2544.00     2732.45    139.00 o 
   3   9  22    10472.28     9379.42    282.84 o 
   4   9  22      169.84      165.59     99.00 o 
   5   9  22     3728.81     3985.66    216.97 o 
   6   9  22        0.94     -103.67    103.67 o 
   7   9  22        6.70       53.64    121.90 o 
   8   9  22      818.53      860.29    247.54 o 
   9   9  22      851.29      786.97    178.44 o 
   0  10  22     1159.60     1500.17    192.57 o 
   1  10  22      106.26       43.49     85.24 o 
   2  10  22     1329.42     1443.33    123.26 o 
   3  10  22      206.75      288.02     95.58 o 
   4  10  22      424.94      541.72    131.12 o 
   5  10  22        0.17      134.82    155.72 o 
   6  10  22       72.06      276.69    121.91 o 
   7  10  22       49.34      209.77    128.46 o 
   8  10  22       48.65      136.33    154.26 o 
   1  11  22     2060.47     2117.71    127.93 o 
   2  11  22      179.65      180.96     95.83 o 
   3  11  22     3498.64     3383.15    246.12 o 
   4  11  22      296.43      220.82    108.97 o 
   5  11  22     1017.68     1199.03    145.13 o 
   6  11  22        0.18      177.90    137.67 o 
   7  11  22        1.35      141.45    133.65 o 
   8  11  22       48.91      274.14    164.63 o 
   0  12  22     2487.72     2643.83    238.17 o 
   1  12  22     5695.40     5323.66    208.72 o 
   2  12  22       32.61       30.13     95.75 o 
   3  12  22      330.07      331.32    121.55 o 
   4  12  22      116.98       76.30    116.64 o 
   5  12  22     1735.27     1994.42    181.55 o 
   6  12  22      661.49      626.64    187.45 o 
   7  12  22     4652.94     5084.33    483.74 o 
   1  13  22      330.48      169.87    104.05 o 
   2  13  22     2113.29     1899.62    160.34 o 
   3  13  22     2523.40     2972.70    200.75 o 
   4  13  22      393.27      453.26    131.68 o 
   5  13  22     3789.16     3708.25    221.84 o 
   6  13  22      156.64      218.99    138.84 o 
   7  13  22      436.39      292.45    146.26 o 
   0  14  22     2025.11     1950.53    349.42 o 
   1  14  22      414.75      191.89    127.92 o 
   2  14  22     1325.14     1404.43    157.46 o 
   3  14  22        3.00      195.81    121.79 o 
   4  14  22       28.90       81.32    123.45 o 
   5  14  22      194.20      191.46    135.21 o 
   6  14  22     1134.91     1401.50    179.22 o 
   1  15  22     1123.93     1538.99    172.97 o 
   2  15  22       63.56      195.04    140.50 o 
   3  15  22      604.63      478.46    146.94 o 
   4  15  22      942.61      870.99    154.67 o 
   5  15  22      138.07      285.33    143.64 o 
   0  16  22     2138.34     2488.12    596.37 o 
   1  16  22     2030.01     2421.36    210.48 o 
   2  16  22     1167.92      776.93    185.55 o 
   3  16  22      283.21      281.41    168.93 o 
   4  16  22      131.22      184.82    153.92 o 
   1  17  22      815.16      897.65    252.42 o 
   2  17  22      365.17       86.60    166.05 o 
   1   1  23       82.08      303.41     69.02 o 
   2   1  23     3704.35     4033.50    185.65 o 
   3   1  23    13540.07    13411.04    367.02 o 
   4   1  23      243.27      257.95     87.37 o 
   5   1  23     5018.42     4809.14    218.13 o 
   6   1  23       46.64       -1.44     94.87 o 
   7   1  23        3.34      211.06    107.93 o 
   8   1  23       80.31      316.31    116.42 o 
   9   1  23     2555.02     2363.35    179.75 o 
  10   1  23      973.56     1013.67    210.40 o 
   0   2  23     5334.62     5464.41    268.87 o 
   1   2  23    15934.12    15961.46    380.74 o 
   2   2  23      104.49      -16.40     70.18 o 
   3   2  23      100.27      126.66     72.99 o 
   4   2  23    13992.32    13424.97    369.62 o 
   5   2  23     2552.89     2411.03    142.60 o 
   6   2  23     5850.04     5469.44    300.49 o 
   7   2  23    16562.06    15950.65    499.61 o 
   8   2  23     2381.54     2574.43    180.14 o 
   9   2  23      161.49      393.69    129.27 o 
  10   2  23     1631.34     1927.77    228.09 o 
   1   3  23      672.37      894.58     96.48 o 
   2   3  23     2967.84     2909.30    158.06 o 
   3   3  23    20699.70    20375.03    501.39 o 
   4   3  23      241.97      234.69     84.09 o 
   5   3  23     2511.07     2493.13    148.09 o 
   6   3  23     1158.92     1119.39    123.39 o 
   7   3  23      257.73      460.07    118.18 o 
   8   3  23       11.49      238.80    119.50 o 
   9   3  23     1772.87     1603.64    163.98 o 
  10   3  23      397.04      387.12    144.59 o 
   0   4  23    15523.17    15097.03    514.77 o 
   1   4  23       33.20      137.80     68.59 o 
   2   4  23        0.10      199.74     76.91 o 
   3   4  23       80.91      283.98     85.34 o 
   4   4  23      518.75      501.18     94.01 o 
   5   4  23      293.86      284.21     96.39 o 
   6   4  23     2361.35     2141.37    154.18 o 
   7   4  23      452.77      582.65    121.05 o 
   8   4  23      411.11      548.25    128.57 o 
   9   4  23      125.49       29.06    124.74 o 
  10   4  23        3.71      232.83    142.95 o 
   1   5  23     2780.17     2594.62    134.89 o 
   2   5  23      296.11      311.96     80.34 o 
   3   5  23     8373.95     7640.67    224.96 o 
   4   5  23     1709.88     2044.08    130.71 o 
   5   5  23     1127.85     1169.49    160.84 o 
   6   5  23      499.47      603.82    129.78 o 
   7   5  23        9.96      120.16    112.51 o 
   8   5  23      798.17      871.47    138.39 o 
   9   5  23      974.94     1278.19    160.57 o 
   0   6  23     3920.50     4652.82    218.50 o 
   1   6  23    13256.45    12643.67    331.23 o 
   2   6  23     1960.87     1909.29    114.21 o 
   3   6  23        0.40      -17.09     79.87 o 
   4   6  23      375.12      371.81     95.95 o 
   5   6  23      583.83      564.47    101.76 o 
   6   6  23     3295.63     3227.89    174.07 o 
   7   6  23    12920.31    13222.79    432.44 o 
   8   6  23       89.53       59.99    124.78 o 
   9   6  23     1061.86      790.25    182.68 o 
   1   7  23       43.43      139.08     80.78 o 
   2   7  23     4316.79     4298.42    167.95 o 
   3   7  23     9916.02     9066.74    259.98 o 
   4   7  23     1074.57     1357.31    116.35 o 
   5   7  23     3836.23     4952.28    568.03 o 
   6   7  23      807.33      779.34    118.77 o 
   7   7  23        5.83      178.58    119.73 o 
   8   7  23       70.52      -22.73    119.15 o 
   9   7  23     2446.85     3707.38    927.83 o 
   0   8  23      496.01      499.76    119.55 o 
   1   8  23       19.39      -18.75     81.24 o 
   2   8  23       21.43      127.86     83.19 o 
   3   8  23      668.02      460.11     97.40 o 
   4   8  23      136.72      228.37     94.00 o 
   5   8  23      548.02      364.37    104.06 o 
   6   8  23       25.07      -32.90    103.72 o 
   7   8  23      653.20      670.44    144.80 o 
   8   8  23       71.93      206.00    136.99 o 
   9   8  23        8.51       37.50    160.47 o 
   1   9  23     1789.83     1890.81    120.51 o 
   2   9  23      640.34      685.09    100.01 o 
   3   9  23     4763.81     4618.50    192.54 o 
   4   9  23      628.46      802.92    137.30 o 
   5   9  23     1807.57     2040.90    170.43 o 
   6   9  23      456.13      607.54    128.01 o 
   7   9  23       62.10      645.08    323.03 o 
   8   9  23      153.30       93.46    151.62 o 
   0  10  23      532.39      446.85    128.53 o 
   1  10  23    14643.45    12816.22    361.08 o 
   2  10  23     1886.39     1893.84    124.57 o 
   3  10  23      113.90       81.49     92.41 o 
   4  10  23     1304.00     1321.45    193.41 o 
   5  10  23     1504.15     1513.22    142.10 o 
   6  10  23     2626.28     2616.89    188.86 o 
   7  10  23     4406.96     4364.45    244.59 o 
   8  10  23       58.22      298.90    185.47 o 
   1  11  23     1165.28     1348.47    118.00 o 
   2  11  23        3.30      160.18     93.87 o 
   3  11  23     9984.31     9470.39    310.39 o 
   4  11  23     1059.91     1465.74    164.79 o 
   5  11  23     1619.26     1812.25    175.86 o 
   6  11  23      333.09      353.01    138.51 o 
   7  11  23       14.50       50.16    142.80 o 
   0  12  23     2002.45     2140.72    203.16 o 
   1  12  23      318.20      332.72    101.48 o 
   2  12  23      292.99      352.79    108.81 o 
   3  12  23      139.63       92.92    114.82 o 
   4  12  23     1912.01     1945.70    184.54 o 
   5  12  23       94.32      390.06    165.04 o 
   6  12  23     1487.15     1737.36    186.67 o 
   7  12  23      250.10      326.37    158.44 o 
   1  13  23      608.91      787.66    118.78 o 
   2  13  23      392.60      277.34    114.55 o 
   3  13  23     1816.70     1774.92    222.41 o 
   4  13  23      357.70      325.28    135.07 o 
   5  13  23      994.50     1113.13    156.98 o 
   6  13  23      480.10      400.44    148.35 o 
   0  14  23     1078.88     1504.39    244.71 o 
   1  14  23     5092.06     4673.10    242.77 o 
   2  14  23       59.27      160.35    135.55 o 
   3  14  23      995.49      803.76    153.53 o 
   4  14  23      617.04      510.06    136.67 o 
   5  14  23     1267.23     1179.40    201.03 o 
   1  15  23      257.92      188.40    200.86 o 
   2  15  23      268.30      562.17    151.91 o 
   3  15  23     2480.09     2635.35    210.84 o 
   4  15  23      183.43      253.98    141.99 o 
   0  16  23     1306.18     2030.87    519.10 o 
   1  16  23      379.12      310.25    158.71 o 
   2  16  23       27.07      320.67    167.49 o 
   3  16  23       89.63      308.25    166.51 o 
   0   0  24      715.51      682.93    150.91 o 
   1   0  24     7830.42     7716.15    296.85 o 
   2   0  24    13397.44    13284.93    516.65 o 
   3   0  24     5887.56     6117.78    330.22 o 
   4   0  24     2807.44     3050.43    225.94 o 
   5   0  24     3062.16     3108.73    261.75 o 
   6   0  24    19246.25    18058.29   1494.49 o 
   7   0  24     3693.71     3683.12    288.59 o 
   8   0  24    17051.28    16446.16    735.92 o 
   9   0  24      450.91      562.92    185.76 o 
  10   0  24      448.04      262.88    199.30 o 
   1   1  24     4056.46     3947.75    138.39 o 
   2   1  24     3761.10     3958.40    149.98 o 
   3   1  24     4035.28     4049.47    167.04 o 
   4   1  24     8599.48     8326.81    256.52 o 
   5   1  24     5387.90     5356.17    274.10 o 
   6   1  24     7004.52     6656.43    260.72 o 
   7   1  24      413.96      566.31    118.80 o 
   8   1  24     3123.48     3513.01    263.19 o 
   9   1  24      803.33      877.68    153.71 o 
  10   1  24     2337.10     2380.03    342.58 o 
   0   2  24     1951.39     2018.65    144.97 o 
   1   2  24      408.09      512.00     73.76 o 
   2   2  24     1566.20     1533.01    103.16 o 
   3   2  24      131.44      126.69     83.50 o 
   4   2  24      775.47      813.57    109.51 o 
   5   2  24      323.92      345.50    100.52 o 
   6   2  24      897.88      875.28    120.24 o 
   7   2  24      177.44      264.09    113.16 o 
   8   2  24      295.94      310.30    123.66 o 
   9   2  24      282.86      240.52    126.19 o 
  10   2  24       20.19       82.41    134.88 o 
   1   3  24      542.86      872.84    167.38 o 
   2   3  24    10963.80    11172.92    298.91 o 
   3   3  24     1351.76     1622.64    137.24 o 
   4   3  24     8192.77     7751.41    263.84 o 
   5   3  24      190.60      231.95    100.01 o 
   6   3  24     1955.99     2307.39    156.34 o 
   7   3  24       18.28       12.89    104.81 o 
   8   3  24     2280.66     2357.79    177.02 o 
   9   3  24        4.16      191.81    127.97 o 
  10   3  24     2161.40     2415.81    198.61 o 
   0   4  24     7088.76     6636.41    270.16 o 
   1   4  24     4654.92     4704.65    165.16 o 
   2   4  24     9463.53     9331.63    259.26 o 
   3   4  24      230.84      212.02     80.88 o 
   4   4  24     5271.26     4488.84    190.58 o 
   5   4  24       58.88       20.22     90.93 o 
   6   4  24    10538.54     9839.61    435.55 o 
   7   4  24     1920.98     2208.71    163.73 o 
   8   4  24     7432.66     7407.25    293.40 o 
   9   4  24       28.78     -128.54    128.54 o 
   1   5  24     4565.77     4694.74    180.54 o 
   2   5  24     7475.84     7337.82    219.04 o 
   3   5  24     1463.53     1847.42    127.64 o 
   4   5  24     5983.07     5549.18    219.51 o 
   5   5  24     1024.17     1181.06    131.41 o 
   6   5  24     5360.92     5263.40    307.43 o 
   7   5  24      819.52     1079.51    136.08 o 
   8   5  24     1218.99     1530.73    231.86 o 
   9   5  24      904.70      752.47    149.29 o 
   0   6  24      117.34      157.12    120.84 o 
   1   6  24     1713.22     1712.65    110.92 o 
   2   6  24     2223.58     2354.19    126.63 o 
   3   6  24     1446.20     1534.45    122.93 o 
   4   6  24      198.65      228.78     92.59 o 
   5   6  24      105.56      174.89     93.71 o 
   6   6  24      104.80      102.31    103.56 o 
   7   6  24     2256.44     2304.70    201.49 o 
   8   6  24      153.42      146.47    141.77 o 
   9   6  24       90.08      209.85    141.38 o 
   1   7  24     2842.77     2922.53    139.63 o 
   2   7  24     6095.12     6118.48    256.08 o 
   3   7  24        0.50       92.99     87.28 o 
   4   7  24     4172.29     4170.15    181.67 o 
   5   7  24      554.12      332.63    104.03 o 
   6   7  24     1731.27     1979.26    149.55 o 
   7   7  24      145.51      160.23    155.25 o 
   8   7  24      354.15      581.94    138.46 o 
   9   7  24       77.26      166.27    155.58 o 
   0   8  24    11492.28    10919.94    446.97 o 
   1   8  24      395.84      313.62     89.47 o 
   2   8  24    12719.41    12215.72    330.47 o 
   3   8  24      303.91      511.83     98.07 o 
   4   8  24      252.72      378.30     98.34 o 
   5   8  24       51.90       80.45    100.57 o 
   6   8  24     2570.12     2782.68    174.53 o 
   7   8  24      178.50      263.52    129.55 o 
   8   8  24     2040.14     1894.18    190.14 o 
   1   9  24       50.21        4.63     84.49 o 
   2   9  24     8084.63     7299.72    226.20 o 
   3   9  24     3163.76     3118.04    167.85 o 
   4   9  24     2900.47     3069.86    172.99 o 
   5   9  24      582.49      734.41    116.73 o 
   6   9  24     1127.42     1402.89    151.14 o 
   7   9  24      112.13      186.23    159.54 o 
   8   9  24      384.36      213.47    168.89 o 
   0  10  24        7.24      161.39    136.73 o 
   1  10  24      635.93      558.75     98.53 o 
   2  10  24      173.71      168.83     90.03 o 
   3  10  24      133.78      288.26     98.69 o 
   4  10  24      844.99      819.14    118.98 o 
   5  10  24      548.47      498.12    120.78 o 
   6  10  24      115.37      187.46    124.11 o 
   7  10  24        3.96      154.43    141.10 o 
   8  10  24      152.36      180.11    169.78 o 
   1  11  24       44.82      164.63     96.81 o 
   2  11  24     2045.63     2117.54    134.44 o 
   3  11  24      226.51      392.22    150.06 o 
   4  11  24     2108.78     2362.86    163.58 o 
   5  11  24       24.23      151.77    121.23 o 
   6  11  24      915.38     1231.40    158.93 o 
   7  11  24        1.48      348.22    152.28 o 
   0  12  24     4472.65     5232.84    296.61 o 
   1  12  24     1547.99     1448.31    129.33 o 
   2  12  24     5052.10     5380.39    218.35 o 
   3  12  24      171.08      143.39    127.23 o 
   4  12  24      396.04      283.24    136.10 o 
   5  12  24      115.86     -122.29    122.29 o 
   6  12  24     1656.54     1461.43    177.61 o 
   7  12  24        0.51      191.12    177.55 o 
   1  13  24      184.24      436.39    113.68 o 
   2  13  24     2257.62     2287.25    174.64 o 
   3  13  24     1031.96      966.74    143.86 o 
   4  13  24     2292.94     2670.97    268.07 o 
   5  13  24      153.72      318.95    136.72 o 
   6  13  24      235.62      383.64    152.42 o 
   0  14  24       53.47      -95.50    170.29 o 
   1  14  24     1073.19     1075.09    163.98 o 
   2  14  24       67.91      -55.01    133.18 o 
   3  14  24      156.59       19.82    123.47 o 
   4  14  24      367.08      204.41    180.33 o 
   5  14  24      623.71      506.47    153.40 o 
   1  15  24      289.30      128.83    153.76 o 
   2  15  24      650.94      727.37    164.07 o 
   3  15  24        7.97      133.58    204.67 o 
   4  15  24     2172.88     2386.33    199.21 o 
   0  16  24     1715.91     1747.62    291.80 o 
   1  16  24      173.14      368.40    164.30 o 
   2  16  24      937.50     1037.53    209.55 o 
   1   1  25    12225.81    11558.39    291.64 o 
   2   1  25     3301.32     3755.49    150.26 o 
   3   1  25     6667.19     6547.71    218.96 o 
   4   1  25      704.86      548.00    114.86 o 
   5   1  25      151.21       72.42    107.87 o 
   6   1  25     1399.20     1318.49    135.16 o 
   7   1  25      421.15      762.74    124.44 o 
   8   1  25     2628.66     2955.22    195.69 o 
   9   1  25      183.35      109.22    126.51 o 
   0   2  25      630.29     1265.39    260.33 o 
   1   2  25      480.04      509.87     84.98 o 
   2   2  25    10842.66    10202.18    279.82 o 
   3   2  25     1103.31     1055.53    106.71 o 
   4   2  25      970.92      706.45    112.92 o 
   5   2  25     7399.98     7094.64    427.79 o 
   6   2  25     8212.80     7678.40    310.06 o 
   7   2  25     5606.17     5951.67    332.14 o 
   8   2  25     3941.61     3922.88    219.71 o 
   9   2  25     1883.94     1708.38    167.39 o 
   1   3  25      845.98      889.23     99.49 o 
   2   3  25     1841.41     2143.42    118.51 o 
   3   3  25     2307.06     2367.91    126.98 o 
   4   3  25     6374.75     6630.76    241.29 o 
   5   3  25     2433.75     2604.80    155.38 o 
   6   3  25     3046.03     3177.10    183.34 o 
   7   3  25      256.02      376.07    117.07 o 
   8   3  25     3974.69     4250.23    230.42 o 
   9   3  25     1109.38      938.75    150.59 o 
   0   4  25     1073.58      841.75    126.63 o 
   1   4  25     1081.92     1153.37     98.75 o 
   2   4  25     4343.85     4349.11    165.38 o 
   3   4  25     1009.44      965.19    100.01 o 
   4   4  25     1116.60     1349.07    122.76 o 
   5   4  25        1.13       39.29     95.13 o 
   6   4  25      656.04      734.22    119.25 o 
   7   4  25      478.60      346.46    118.12 o 
   8   4  25       63.26      204.61    127.31 o 
   9   4  25      179.65      226.69    135.76 o 
   1   5  25       93.70      162.22     81.19 o 
   2   5  25     6364.67     6284.11    201.07 o 
   3   5  25     1881.86     2084.31    123.32 o 
   4   5  25     1035.78     1142.49    113.73 o 
   5   5  25     6736.12     5962.70    235.30 o 
   6   5  25      684.34      705.42    121.32 o 
   7   5  25        5.29       58.21    186.28 o 
   8   5  25      668.11      502.07    131.10 o 
   9   5  25     1336.35     1340.00    167.17 o 
   0   6  25    15739.87    15444.34    596.29 o 
   1   6  25     5764.44     5678.40    189.61 o 
   2   6  25     8826.65     8352.09    245.75 o 
   3   6  25     1553.82     1624.71    122.56 o 
   4   6  25      684.89      913.19    107.25 o 
   5   6  25      592.24      698.50    113.75 o 
   6   6  25     2662.30     2351.61    182.73 o 
   7   6  25      988.50     1078.31    140.84 o 
   8   6  25     2996.69     2732.22    197.02 o 
   9   6  25      370.14      431.80    152.46 o 
   1   7  25      181.37      256.66     86.91 o 
   2   7  25     4056.42     4456.20    174.43 o 
   3   7  25     4021.88     4083.11    180.84 o 
   4   7  25     7158.25     6784.15    230.90 o 
   5   7  25     2672.51     2819.25    171.16 o 
   6   7  25     3291.86     3005.41    179.89 o 
   7   7  25      582.61      787.98    137.41 o 
   8   7  25     1243.96     1232.35    217.52 o 
   9   7  25      235.58       68.15    153.81 o 
   0   8  25     1121.07     1011.54    158.85 o 
   1   8  25      255.63      193.29     86.98 o 
   2   8  25     1646.85     1628.87    118.54 o 
   3   8  25     1474.70     1442.96    122.33 o 
   4   8  25        9.19      -83.50     92.79 o 
   5   8  25       36.67       68.79    102.14 o 
   6   8  25        0.16       61.32    114.08 o 
   7   8  25       23.01      -21.36    124.34 o 
   8   8  25       24.84      -45.18    138.38 o 
   1   9  25     1031.54     1007.56    107.78 o 
   2   9  25     4926.45     4973.77    197.72 o 
   3   9  25     4392.53     4363.97    200.48 o 
   4   9  25     3068.29     3161.16    206.66 o 
   5   9  25      502.10      529.45    115.32 o 
   6   9  25       13.41      108.12    122.41 o 
   7   9  25      147.08      118.80    137.41 o 
   8   9  25      128.70       70.66    156.56 o 
   0  10  25    17520.30    16116.00    626.94 o 
   1  10  25     3668.56     3746.15    188.52 o 
   2  10  25     4052.30     3860.97    191.69 o 
   3  10  25     1954.45     2181.46    144.61 o 
   4  10  25      409.04      554.10    168.54 o 
   5  10  25      438.00      531.83    124.20 o 
   6  10  25     1045.08      777.23    148.53 o 
   7  10  25     1456.67     1469.47    196.42 o 
   1  11  25      214.71      -60.10     93.65 o 
   2  11  25     5421.44     5277.25    204.30 o 
   3  11  25     1528.92     1403.70    136.99 o 
   4  11  25     1187.53     1044.07    135.88 o 
   5  11  25     2160.77     2525.10    186.11 o 
   6  11  25     1033.65      845.10    178.46 o 
   7  11  25        7.06       17.00    148.03 o 
   0  12  25        9.13      206.33    149.30 o 
   1  12  25       54.39      190.20    123.81 o 
   2  12  25       13.14       72.59    112.07 o 
   3  12  25      375.03      264.02    151.68 o 
   4  12  25     1199.27     1395.26    183.42 o 
   5  12  25      260.84      354.49    138.56 o 
   6  12  25      112.29      203.77    141.88 o 
   1  13  25      135.16      216.94    118.43 o 
   2  13  25      433.26      474.27    132.11 o 
   3  13  25     1201.74      984.96    147.45 o 
   4  13  25     2277.31     2827.26    203.69 o 
   5  13  25     1013.27     1174.33    161.41 o 
   6  13  25      184.96       62.63    149.54 o 
   0  14  25     2844.27     3244.70    355.59 o 
   1  14  25     1061.74      999.07    190.71 o 
   2  14  25     1262.29     1110.88    168.51 o 
   3  14  25        0.23      -21.28    127.93 o 
   4  14  25       72.58       26.08    138.32 o 
   5  14  25      413.34      447.28    149.08 o 
   1  15  25       20.05      148.58    161.77 o 
   2  15  25     2707.61     2395.58    240.99 o 
   3  15  25     1105.22     1358.19    185.70 o 
   0  16  25      214.46       94.15    240.71 o 
   1  16  25      348.36      375.62    187.86 o 
   2  16  25       94.40      186.32    195.07 o 
   0   0  26      157.68       90.60    146.11 o 
   1   0  26     6201.18     6251.11    261.15 o 
   2   0  26     2330.84     2842.39    204.59 o 
   3   0  26        3.79       40.23    127.43 o 
   4   0  26      432.49      401.20    140.94 o 
   5   0  26     8240.29     7295.91    389.48 o 
   6   0  26      529.94      410.55    157.91 o 
   7   0  26    35215.69    33224.85   1352.39 o 
   8   0  26       88.93       34.66    167.33 o 
   9   0  26      799.88     1251.60    281.06 o 
   1   1  26      277.96      412.54     84.54 o 
   2   1  26      211.28      224.66     92.36 o 
   3   1  26     9040.54     9543.29    309.17 o 
   4   1  26        8.11      101.49     98.64 o 
   5   1  26    10638.32    10260.71    416.52 o 
   6   1  26      313.71      336.04    109.13 o 
   7   1  26      855.92      983.73    167.43 o 
   8   1  26      256.93      230.26    126.61 o 
   9   1  26     5312.94     4482.98    262.12 o 
   0   2  26       61.10      -97.27     97.27 o 
   1   2  26       12.10       16.11     77.54 o 
   2   2  26      892.59     1183.81    100.66 o 
   3   2  26     3306.60     3435.63    167.96 o 
   4   2  26        2.62      134.12     99.42 o 
   5   2  26      170.60      230.55    105.10 o 
   6   2  26      140.42      205.04    110.12 o 
   7   2  26      101.31      266.93    115.62 o 
   8   2  26        0.85      137.55    126.16 o 
   9   2  26       59.70      198.37    133.69 o 
   1   3  26     2358.63     2486.79    128.72 o 
   2   3  26      457.00      517.85     90.70 o 
   3   3  26    11419.23    11105.99    323.32 o 
   4   3  26        2.38       44.60     97.37 o 
   5   3  26     3886.11     3481.99    201.33 o 
   6   3  26       96.86      295.95    108.74 o 
   7   3  26      181.75      268.27    118.74 o 
   8   3  26        7.95      190.47    121.95 o 
   9   3  26     3039.14     3054.60    234.57 o 
   0   4  26       22.26       73.45    124.29 o 
   1   4  26    14438.25    13728.13    360.70 o 
   2   4  26      156.46      350.66     87.50 o 
   3   4  26      778.93      848.11    100.96 o 
   4   4  26     1599.72     1478.68    131.30 o 
   5   4  26     1144.20     2517.69    586.48 o 
   6   4  26       25.14      -10.12    105.92 o 
   7   4  26    13224.14    12609.17    420.37 o 
   8   4  26        4.94     -108.60    122.74 o 
   9   4  26      912.01      671.50    149.96 o 
   1   5  26       27.09       66.69     82.69 o 
   2   5  26      269.21      228.93     89.54 o 
   3   5  26    18392.20    17041.36    508.96 o 
   4   5  26       29.36      100.97     99.85 o 
   5   5  26     9848.35     9213.61    303.73 o 
   6   5  26      365.81      522.08    120.96 o 
   7   5  26       28.16      546.50    210.25 o 
   8   5  26      336.53      233.23    129.87 o 
   9   5  26     1164.08     1462.90    197.45 o 
   0   6  26     2009.25     2025.72    190.43 o 
   1   6  26      581.61      426.90     98.56 o 
   2   6  26      388.39      442.60     92.20 o 
   3   6  26     3172.50     3329.73    163.36 o 
   4   6  26        4.97       26.38     95.60 o 
   5   6  26       48.90       -1.95    111.54 o 
   6   6  26      486.27      587.88    127.51 o 
   7   6  26       16.31      127.17    119.79 o 
   8   6  26       70.60      184.16    131.27 o 
   9   6  26      772.73      753.70    156.77 o 
   1   7  26     3514.48     3585.65    159.60 o 
   2   7  26        4.12       -7.96     86.72 o 
   3   7  26     8899.23     8472.83    266.40 o 
   4   7  26       33.98       70.04     94.05 o 
   5   7  26      229.31      350.28    109.98 o 
   6   7  26      276.41       93.93    111.35 o 
   7   7  26      155.64      204.33    133.47 o 
   8   7  26       84.48      -20.60    138.74 o 
   0   8  26      775.98      557.44    166.69 o 
   1   8  26    26125.62    25142.17    617.45 o 
   2   8  26       54.63        8.64     86.92 o 
   3   8  26      440.45      504.07    130.31 o 
   4   8  26      461.60      541.07    110.00 o 
   5   8  26       46.57      166.79    119.79 o 
   6   8  26      169.04      295.83    131.15 o 
   7   8  26     1945.03     2057.75    232.50 o 
   8   8  26        9.87      168.78    153.07 o 
   1   9  26     3160.40     3142.92    155.87 o 
   2   9  26      643.07      802.03    111.47 o 
   3   9  26    10142.44     9866.92    303.62 o 
   4   9  26      101.05      277.07    165.45 o 
   5   9  26     1077.26     1183.89    141.77 o 
   6   9  26      337.18      438.86    135.66 o 
   7   9  26      161.33       67.62    143.61 o 
   8   9  26       72.07      241.44    166.54 o 
   0  10  26       30.33      103.51    144.91 o 
   1  10  26       76.11       34.20    102.48 o 
   2  10  26       60.15      117.97     94.78 o 
   3  10  26      350.62      544.76    114.98 o 
   4  10  26        6.03       16.13    110.27 o 
   5  10  26       97.74      348.05    158.81 o 
   6  10  26       77.65      394.60    139.49 o 
   7  10  26      290.13       24.25    162.99 o 
   1  11  26     1204.92     1159.21    123.95 o 
   2  11  26      301.09      356.06    107.44 o 
   3  11  26     4752.08     4564.63    218.58 o 
   4  11  26       41.03      284.72    117.80 o 
   5  11  26      823.23      691.92    149.06 o 
   6  11  26      464.24      340.11    153.89 o 
   7  11  26        4.78      173.17    173.45 o 
   0  12  26      150.32      142.08    149.32 o 
   1  12  26     5692.81     5415.21    236.74 o 
   2  12  26       99.46      494.90    145.53 o 
   3  12  26        0.31      153.08    124.73 o 
   4  12  26       20.70      -11.43    129.13 o 
   5  12  26      406.63      593.71    148.16 o 
   6  12  26        3.16      200.07    157.45 o 
   1  13  26     1690.30     1933.58    163.00 o 
   2  13  26      151.93      298.36    131.56 o 
   3  13  26     2658.92     2924.61    199.89 o 
   4  13  26        1.13      -14.89    129.14 o 
   5  13  26      476.92      360.19    145.40 o 
   0  14  26       56.56      302.78    199.72 o 
   1  14  26       45.60       51.41    144.84 o 
   2  14  26        7.06     -151.03    151.03 o 
   3  14  26     1433.82     1439.49    171.22 o 
   4  14  26      131.41      113.73    165.50 o 
   1  15  26       43.30      312.53    171.26 o 
   2  15  26      211.34      162.06    170.91 o 
   3  15  26      934.51      997.93    212.05 o 
   1   1  27        0.36       30.45     81.24 o 
   2   1  27     2907.01     3287.06    158.04 o 
   3   1  27     7209.81     7511.44    261.94 o 
   4   1  27     2362.57     2428.03    159.35 o 
   5   1  27      310.45      393.65    109.07 o 
   6   1  27       57.80      139.83    110.03 o 
   7   1  27      935.53     1194.34    207.96 o 
   8   1  27     1047.99      872.00    147.65 o 
   9   1  27      533.70      584.08    146.54 o 
   0   2  27     6546.08     6644.52    279.04 o 
   1   2  27      501.91      612.45     93.23 o 
   2   2  27     1399.77     1721.40    124.72 o 
   3   2  27      421.57      390.90     98.25 o 
   4   2  27       77.78      -62.47     94.82 o 
   5   2  27     2628.51     2732.18    193.13 o 
   6   2  27     5391.63     5564.74    249.65 o 
   7   2  27    10274.67     9775.61    404.98 o 
   8   2  27     1948.93     2103.64    174.58 o 
   9   2  27      311.45      436.37    144.00 o 
   1   3  27     6302.90     5889.56    195.45 o 
   2   3  27     1920.06     2179.40    125.79 o 
   3   3  27     5513.14     5088.44    245.07 o 
   4   3  27    10340.40     9274.17    428.56 o 
   5   3  27     6287.48     5769.46    248.30 o 
   6   3  27     1436.21     1302.08    140.80 o 
   7   3  27       43.04       34.91    114.70 o 
   8   3  27     2175.66     2034.13    238.81 o 
   9   3  27     1535.75     1257.37    165.95 o 
   0   4  27      102.62      205.36    128.77 o 
   1   4  27      815.17     1072.02    104.43 o 
   2   4  27     2392.65     2765.65    185.37 o 
   3   4  27      408.28      326.25     97.89 o 
   4   4  27     1193.14     1067.18    121.49 o 
   5   4  27      938.99      900.14    119.40 o 
   6   4  27      140.65      150.48    173.98 o 
   7   4  27       65.80      185.69    122.86 o 
   8   4  27      377.76      659.39    138.35 o 
   9   4  27      530.84      587.25    152.81 o 
   1   5  27     1316.03     1559.96    114.81 o 
   2   5  27     2593.47     2663.44    169.61 o 
   3   5  27     5866.65     5715.68    232.73 o 
   4   5  27     1659.66     1746.96    140.70 o 
   5   5  27      130.11       52.96    102.83 o 
   6   5  27      263.26      190.95    116.10 o 
   7   5  27        0.22       60.63    125.30 o 
   8   5  27      608.13      590.00    141.24 o 
   9   5  27      270.72      488.21    148.31 o 
   0   6  27    13718.77    13765.83    545.41 o 
   1   6  27    11753.77    11396.53    314.72 o 
   2   6  27     5332.72     5296.94    194.08 o 
   3   6  27        3.06      -25.50     98.37 o 
   4   6  27      212.80      100.56    102.94 o 
   5   6  27       71.43       84.71    103.07 o 
   6   6  27     3064.59     3020.60    205.36 o 
   7   6  27     2315.05     2330.38    178.29 o 
   8   6  27     2171.90     2469.12    192.22 o 
   1   7  27      219.45       82.93     89.27 o 
   2   7  27     5492.75     5543.89    201.14 o 
   3   7  27    13251.05    12008.75    348.32 o 
   4   7  27     5289.42     5566.88    231.62 o 
   5   7  27      557.89      573.65    117.19 o 
   6   7  27     1016.61      914.67    151.70 o 
   7   7  27       91.48      233.83    132.82 o 
   8   7  27      236.81      669.02    253.53 o 
   0   8  27      943.14     1125.59    167.78 o 
   1   8  27      377.89      448.67    108.09 o 
   2   8  27      157.47      148.45     89.41 o 
   3   8  27       40.40       43.32     98.66 o 
   4   8  27      785.94      802.44    117.49 o 
   5   8  27      265.93      129.57    121.71 o 
   6   8  27      128.78      214.04    118.67 o 
   7   8  27      358.18      399.01    148.56 o 
   8   8  27      250.68       82.82    164.44 o 
   1   9  27     1362.23     1527.48    130.26 o 
   2   9  27     6341.04     5976.55    213.55 o 
   3   9  27     2902.31     3096.89    168.33 o 
   4   9  27     2392.99     2293.44    165.20 o 
   5   9  27      173.10      296.73    122.40 o 
   6   9  27      114.99       82.38    132.95 o 
   7   9  27       95.25      179.60    146.93 o 
   0  10  27     9427.79     9133.78    417.96 o 
   1  10  27     6230.54     6054.94    265.72 o 
   2  10  27     4964.32     4415.17    196.10 o 
   3  10  27        5.87       -6.64    106.37 o 
   4  10  27        2.59      150.49    114.89 o 
   5  10  27      106.70       56.14    144.28 o 
   6  10  27     1101.17     1211.18    165.35 o 
   7  10  27     1376.62     1267.30    202.84 o 
   1  11  27      947.11      831.73    122.12 o 
   2  11  27     2871.72     3138.28    172.71 o 
   3  11  27     4181.76     4299.69    250.47 o 
   4  11  27     1681.31     1718.38    235.25 o 
   5  11  27       27.89       99.88    131.52 o 
   6  11  27      625.94      701.52    165.94 o 
   0  12  27      261.38      300.12    168.70 o 
   1  12  27       10.12      160.13    113.21 o 
   2  12  27      497.27      697.47    176.04 o 
   3  12  27     2099.89     2191.96    225.48 o 
   4  12  27      483.06      614.54    147.46 o 
   5  12  27      204.79      293.71    138.00 o 
   6  12  27       48.08        7.98    156.80 o 
   1  13  27        0.44      156.84    124.68 o 
   2  13  27      542.49      601.89    151.52 o 
   3  13  27      295.76      177.70    136.24 o 
   4  13  27     1588.23     1812.95    179.01 o 
   5  13  27     1458.43     1313.07    172.83 o 
   0  14  27     2887.31     3066.90    347.75 o 
   1  14  27     1225.97     1450.11    266.96 o 
   2  14  27      778.45      932.54    178.45 o 
   3  14  27       78.24      -63.59    133.68 o 
   4  14  27      396.84      436.62    152.63 o 
   1  15  27      727.57      340.04    192.07 o 
   2  15  27      923.61      630.28    182.88 o 
   0   0  28      775.83     1384.41    598.89 o 
   1   0  28      757.13      895.70    152.74 o 
   2   0  28    12025.17    11684.85    626.07 o 
   3   0  28    14328.04    14406.20    657.06 o 
   4   0  28     5907.68     5922.24    350.52 o 
   5   0  28       10.68     -140.00    140.00 o 
   6   0  28    18910.98    18424.39    807.60 o 
   7   0  28       59.19      178.93    168.19 o 
   8   0  28     8273.30     8791.29    474.98 o 
   9   0  28      189.03      406.43    210.70 o 
   1   1  28      742.80      763.71    106.61 o 
   2   1  28     9440.74     9325.67    283.62 o 
   3   1  28       89.84      159.77     95.63 o 
   4   1  28    13143.75    12720.67    410.53 o 
   5   1  28     2066.92     1898.83    155.15 o 
   6   1  28      535.76      452.94    122.83 o 
   7   1  28        3.46      161.02    131.48 o 
   8   1  28     4393.07     4287.50    319.14 o 
   9   1  28      397.95      425.71    145.64 o 
   0   2  28      219.43      225.11    130.76 o 
   1   2  28     1728.97     1953.21    123.20 o 
   2   2  28      300.01      323.75     96.85 o 
   3   2  28      434.30      370.29    100.71 o 
   4   2  28      642.36      635.78    114.89 o 
   5   2  28        1.15      155.36    110.81 o 
   6   2  28       27.90       59.25    109.61 o 
   7   2  28      279.64      609.59    141.49 o 
   8   2  28      489.96      635.98    140.68 o 
   9   2  28       41.48       98.43    141.31 o 
   1   3  28     1279.05     1377.96    112.30 o 
   2   3  28     7397.91     7511.89    246.26 o 
   3   3  28        8.15      -18.55     95.49 o 
   4   3  28     7091.67     6997.73    255.82 o 
   5   3  28       59.10      231.80    110.16 o 
   6   3  28      164.94      319.16    121.05 o 
   7   3  28        2.31       82.77    121.05 o 
   8   3  28     2196.15     2595.34    191.59 o 
   9   3  28      149.09       97.11    139.43 o 
   0   4  28     7982.93     7679.15    353.38 o 
   1   4  28     2765.83     2828.44    144.42 o 
   2   4  28    12980.15    12611.53    340.97 o 
   3   4  28     3095.52     3063.98    171.40 o 
   4   4  28     2352.35     2527.48    168.31 o 
   5   4  28      490.65      753.38    125.95 o 
   6   4  28     5820.00     5735.16    279.95 o 
   7   4  28       28.08      137.84    122.38 o 
   8   4  28     4530.98     4093.06    232.88 o 
   1   5  28       40.98       23.86     87.56 o 
   2   5  28     9426.99     8710.15    332.49 o 
   3   5  28      255.09      329.88    105.12 o 
   4   5  28     8145.09     7085.58    258.82 o 
   5   5  28      832.93      799.51    119.67 o 
   6   5  28     2165.91     2105.21    173.28 o 
   7   5  28      333.84      384.40    132.36 o 
   8   5  28     1358.64     1203.47    176.54 o 
   0   6  28      565.89      648.28    154.97 o 
   1   6  28     1389.12     1262.10    133.57 o 
   2   6  28     1922.74     2083.81    129.51 o 
   3   6  28      343.92      330.80    108.43 o 
   4   6  28     2228.33     2074.51    180.19 o 
   5   6  28      238.86      381.43    113.97 o 
   6   6  28       62.10      136.06    127.02 o 
   7   6  28       66.99     -110.53    122.60 o 
   8   6  28      164.77      265.75    139.81 o 
   1   7  28      257.21      258.87    101.58 o 
   2   7  28     8406.65     8512.78    259.01 o 
   3   7  28      440.86      517.07    115.62 o 
   4   7  28     1904.22     2257.03    198.06 o 
   5   7  28        0.11       17.93    118.26 o 
   6   7  28      133.60      159.33    127.58 o 
   7   7  28        4.99      120.68    130.12 o 
   8   7  28       66.78      163.19    145.62 o 
   0   8  28    24058.02    23643.24   1248.36 o 
   1   8  28      857.31      867.25    115.92 o 
   2   8  28     4844.87     5298.16    202.08 o 
   3   8  28       11.17      226.67     99.65 o 
   4   8  28     1527.15     1746.27    154.19 o 
   5   8  28      215.16      714.15    300.23 o 
   6   8  28      265.05      279.90    134.65 o 
   7   8  28      112.22      320.59    165.56 o 
   1   9  28      379.60      363.85    108.59 o 
   2   9  28     6607.62     6051.77    225.28 o 
   3   9  28        1.90       97.25    104.34 o 
   4   9  28     3283.02     3185.98    178.85 o 
   5   9  28       48.64       -7.89    118.11 o 
   6   9  28     1189.97     1313.74    162.64 o 
   7   9  28        6.35     -145.80    145.80 o 
   0  10  28      124.97       -6.25    141.48 o 
   1  10  28        6.68      201.23    104.44 o 
   2  10  28       16.77       42.73    109.53 o 
   3  10  28        2.92      241.51    108.76 o 
   4  10  28      317.08      283.66    118.56 o 
   5  10  28        4.40        0.99    124.36 o 
   6  10  28      174.84      215.72    140.77 o 
   1  11  28       70.63      235.76    115.19 o 
   2  11  28     2670.03     2549.57    172.36 o 
   3  11  28      234.28      362.51    125.57 o 
   4  11  28     1491.31     1389.16    156.63 o 
   5  11  28        0.17     -154.84    163.84 o 
   6  11  28      198.19       76.57    156.76 o 
   0  12  28     8765.73     9150.76    424.43 o 
   1  12  28      185.89      231.08    123.52 o 
   2  12  28     2510.83     2524.16    203.12 o 
   3  12  28       10.09       28.85    125.33 o 
   4  12  28      854.22      830.90    150.55 o 
   5  12  28       21.70        2.72    150.08 o 
   1  13  28      331.61      315.74    131.99 o 
   2  13  28     3796.50     3656.15    238.03 o 
   3  13  28       43.61      -59.61    148.72 o 
   4  13  28     1482.59     1306.61    170.93 o 
   0  14  28       23.65      282.26    205.58 o 
   1  14  28      134.51       12.18    161.76 o 
   2  14  28      197.38      107.46    172.56 o 
   3  14  28       42.18       92.16    155.63 o 
   1  15  28       31.51       94.80    175.45 o 
   1   1  29       31.15      219.18     95.20 o 
   2   1  29     6829.71     6809.15    294.48 o 
   3   1  29     6579.96     6490.19    227.71 o 
   4   1  29      562.05      580.89    129.12 o 
   5   1  29     4122.48     4271.20    334.20 o 
   6   1  29       10.23       59.48    114.91 o 
   7   1  29      731.69      751.05    140.07 o 
   8   1  29      333.76      242.41    134.91 o 
   0   2  29      502.69      420.91    142.99 o 
   1   2  29     6113.19     6394.99    221.52 o 
   2   2  29        5.58       61.75     96.75 o 
   3   2  29     3273.20     3559.91    179.10 o 
   4   2  29     3610.16     3817.71    193.75 o 
   5   2  29     3172.06     3265.31    229.31 o 
   6   2  29     3550.03     3321.59    204.12 o 
   7   2  29     7560.91     7919.76    308.47 o 
   8   2  29     2334.49     2451.83    192.99 o 
   1   3  29       39.10      -78.93     87.12 o 
   2   3  29     1840.46     2066.27    138.73 o 
   3   3  29     3948.42     3713.02    197.89 o 
   4   3  29     1119.36     1272.29    130.62 o 
   5   3  29     7384.43     6753.86    272.48 o 
   6   3  29     1416.46     1758.14    174.13 o 
   7   3  29      688.95      616.93    161.12 o 
   8   3  29      982.99      899.31    153.00 o 
   0   4  29       57.75      241.49    140.83 o 
   1   4  29      194.94      321.98     95.77 o 
   2   4  29     1066.85     1175.26    122.32 o 
   3   4  29     1433.18     1744.68    151.57 o 
   4   4  29     1929.43     2321.20    201.23 o 
   5   4  29        1.58       37.45    109.90 o 
   6   4  29      909.90     1049.44    142.38 o 
   7   4  29      266.66      201.20    130.81 o 
   8   4  29       67.60      101.13    128.36 o 
   1   5  29     2025.32     2213.66    140.58 o 
   2   5  29      702.08      856.71    178.94 o 
   3   5  29     6857.67     6604.59    246.60 o 
   4   5  29     1933.18     1771.31    143.59 o 
   5   5  29      215.45      275.61    116.20 o 
   6   5  29      384.18      475.86    133.45 o 
   7   5  29       87.31       25.62    127.38 o 
   8   5  29      441.19      528.91    147.72 o 
   0   6  29     5923.66     5584.73    300.70 o 
   1   6  29    12863.00    12614.27    440.91 o 
   2   6  29      962.04     1077.74    117.30 o 
   3   6  29       73.33       54.53    103.22 o 
   4   6  29      732.09      929.78    128.18 o 
   5   6  29     2257.51     2436.48    169.98 o 
   6   6  29      234.02      218.77    164.96 o 
   7   6  29     2971.48     2659.07    198.64 o 
   8   6  29       59.60      -70.89    133.00 o 
   1   7  29     3170.83     2944.06    161.42 o 
   2   7  29     3789.97     3498.58    166.16 o 
   3   7  29     4121.54     3830.48    208.83 o 
   4   7  29      473.83      436.15    117.66 o 
   5   7  29     2036.61     2607.70    261.37 o 
   6   7  29      563.06      819.96    152.08 o 
   7   7  29      108.50      147.79    131.73 o 
   0   8  29       31.92      -43.50    154.76 o 
   1   8  29       16.00       97.58    100.51 o 
   2   8  29     1202.37     1287.45    136.29 o 
   3   8  29       68.71       50.17    103.85 o 
   4   8  29       77.69      103.96    114.73 o 
   5   8  29       35.29      285.28    124.72 o 
   6   8  29        2.74       11.15    140.98 o 
   7   8  29        7.62      263.48    164.29 o 
   1   9  29     2597.25     2730.40    161.38 o 
   2   9  29      675.05      898.25    129.21 o 
   3   9  29     4481.33     4053.50    195.04 o 
   4   9  29      800.52      833.85    134.17 o 
   5   9  29       74.56      193.48    120.74 o 
   6   9  29      144.36      191.19    148.31 o 
   7   9  29      167.69      134.90    154.20 o 
   0  10  29      939.85     1137.45    211.63 o 
   1  10  29    10731.69    10133.47    336.53 o 
   2  10  29     1501.48     1685.38    164.01 o 
   3  10  29       61.22      131.87    119.13 o 
   4  10  29      297.59      557.08    135.76 o 
   5  10  29      933.23      935.13    156.89 o 
   6  10  29      307.57      277.49    148.04 o 
   1  11  29     3878.74     4082.72    197.21 o 
   2  11  29      717.21      734.03    138.31 o 
   3  11  29     4247.01     3972.43    227.72 o 
   4  11  29      461.79      676.50    141.86 o 
   5  11  29      552.61      216.13    146.58 o 
   6  11  29      519.80      435.30    165.11 o 
   0  12  29        7.74      165.95    158.13 o 
   1  12  29      673.14      427.88    137.15 o 
   2  12  29       12.21       -9.95    135.40 o 
   3  12  29      186.62      360.55    154.94 o 
   4  12  29     2175.35     2069.08    190.48 o 
   5  12  29       10.84      151.59    153.20 o 
   1  13  29       13.93      176.10    137.88 o 
   2  13  29       34.50      -66.47    158.51 o 
   3  13  29     1052.29     1229.87    183.89 o 
   4  13  29      250.08      338.95    164.60 o 
   0  14  29     1052.05     1244.48    328.29 o 
   1  14  29     3287.99     3499.94    268.32 o 
   2  14  29      121.46       19.92    164.69 o 
   0   0  30    22985.17    22822.35   1354.20 o 
   1   0  30     9662.75    10814.41    510.33 o 
   2   0  30     9755.79     9444.47    411.82 o 
   3   0  30     2323.23     2061.30    194.53 o 
   4   0  30     2471.94     2547.28    355.11 o 
   5   0  30     6760.78     6014.35    380.27 o 
   6   0  30     5461.52     5544.37    434.81 o 
   7   0  30    10049.39    11089.96    553.18 o 
   8   0  30       68.29       26.31    183.37 o 
   1   1  30      653.12      708.11    110.29 o 
   2   1  30       59.35       62.79     96.41 o 
   3   1  30    11716.44    12073.48    369.36 o 
   4   1  30     6087.46     6062.10    260.23 o 
   5   1  30     2850.66     2836.50    185.29 o 
   6   1  30      172.56      389.51    126.24 o 
   7   1  30      536.08      623.59    136.45 o 
   8   1  30       53.37      222.23    131.10 o 
   0   2  30      204.08      268.44    140.68 o 
   1   2  30      604.83      449.08    104.89 o 
   2   2  30       29.54       80.06    116.99 o 
   3   2  30       21.51      148.40     99.04 o 
   4   2  30      101.64      218.81    110.74 o 
   5   2  30       30.80        1.04    117.16 o 
   6   2  30      301.26      278.85    130.53 o 
   7   2  30      143.95      392.86    130.98 o 
   8   2  30       38.81      195.09    155.65 o 
   1   3  30      378.58      537.28    114.53 o 
   2   3  30     4109.66     3851.18    187.91 o 
   3   3  30     4259.17     4567.12    227.20 o 
   4   3  30     2861.55     2693.04    168.32 o 
   5   3  30     1728.20     1612.61    158.89 o 
   6   3  30        6.50     -118.65    118.65 o 
   7   3  30       50.20      -36.81    124.36 o 
   8   3  30      133.98      310.19    142.70 o 
   0   4  30     7487.64     7151.52    470.07 o 
   1   4  30    10481.19    10256.41    326.01 o 
   2   4  30      184.63      307.54    114.23 o 
   3   4  30        1.04      -22.87    115.79 o 
   4   4  30        0.65       -8.44    106.38 o 
   5   4  30     1491.69     1565.31    155.13 o 
   6   4  30     2638.49     2531.97    199.32 o 
   7   4  30     8167.57     7803.43    357.64 o 
   8   4  30      496.57      384.42    142.55 o 
   1   5  30      301.70      330.44    103.68 o 
   2   5  30        8.26       52.82    132.44 o 
   3   5  30    11123.16    10244.24    333.67 o 
   4   5  30     1566.73     1532.30    139.78 o 
   5   5  30     1834.18     1743.09    163.67 o 
   6   5  30       60.59      154.07    123.14 o 
   7   5  30      123.74      259.74    141.68 o 
   8   5  30      469.52      349.76    170.16 o 
   0   6  30     2484.13     2230.66    294.59 o 
   1   6  30     1644.22     1903.33    135.31 o 
   2   6  30      840.05      872.55    116.76 o 
   3   6  30      232.47      280.13    111.55 o 
   4   6  30      173.01      281.42    120.15 o 
   5   6  30       92.63      388.14    120.81 o 
   6   6  30     1709.04     1612.24    166.23 o 
   7   6  30        0.05      176.03    139.20 o 
   1   7  30      445.81      382.76    105.77 o 
   2   7  30     2781.40     2985.58    176.83 o 
   3   7  30     4537.02     4217.45    209.35 o 
   4   7  30       93.90      219.41    116.31 o 
   5   7  30     1030.42     1170.07    143.69 o 
   6   7  30      138.87      218.04    133.74 o 
   7   7  30        9.52       40.33    140.89 o 
   0   8  30     3560.92     3649.55    259.46 o 
   1   8  30     8656.34     8329.03    289.21 o 
   2   8  30      661.70      459.77    121.55 o 
   3   8  30      418.35      756.59    129.10 o 
   4   8  30     1039.69      947.98    148.25 o 
   5   8  30      536.76      765.03    146.91 o 
   6   8  30      185.62      234.31    137.08 o 
   7   8  30     3741.62     3850.51    276.97 o 
   1   9  30     1044.42     1047.77    150.49 o 
   2   9  30      922.95     1008.98    134.82 o 
   3   9  30     7119.87     6166.92    302.99 o 
   4   9  30       39.54      128.25    120.51 o 
   5   9  30      978.74     1052.49    181.53 o 
   6   9  30      115.23      244.47    154.65 o 
   0  10  30      958.09      972.39    187.48 o 
   1  10  30        1.34       -5.46    108.91 o 
   2  10  30        6.55      119.10    138.17 o 
   3  10  30        2.07       18.57    124.74 o 
   4  10  30      364.34      366.97    138.21 o 
   5  10  30        4.68       79.43    141.91 o 
   6  10  30       15.24      136.83    159.99 o 
   1  11  30      294.82      374.40    120.49 o 
   2  11  30      528.92      560.71    134.95 o 
   3  11  30     2419.78     2412.94    192.63 o 
   4  11  30      109.75      199.01    141.63 o 
   5  11  30      446.86      401.61    167.86 o 
   0  12  30     2497.86     2111.92    225.84 o 
   1  12  30     4815.33     4624.79    264.06 o 
   2  12  30        5.03       -0.45    156.59 o 
   3  12  30       58.48     -136.68    136.68 o 
   4  12  30      363.22      473.10    159.69 o 
   1  13  30      445.35      368.35    152.29 o 
   2  13  30      979.49      917.42    194.60 o 
   3  13  30     2381.68     2543.41    289.26 o 
   0  14  30     2054.94     2305.09    288.19 o 
   1  14  30       11.66       75.43    176.97 o 
   1   1  31     1117.77     1160.77    132.60 o 
   2   1  31     1887.72     2123.90    145.55 o 
   3   1  31     1394.13     1610.63    131.65 o 
   4   1  31     8677.38     8477.71    334.99 o 
   5   1  31     1680.23     1458.58    154.57 o 
   6   1  31     1190.83     1214.37    153.91 o 
   7   1  31      120.83      513.21    143.13 o 
   8   1  31      560.04      853.15    155.05 o 
   0   2  31    16584.96    16535.11    726.28 o 
   1   2  31     2104.81     2379.13    154.17 o 
   2   2  31     6718.60     7105.77    243.07 o 
   3   2  31     3588.45     3891.22    196.92 o 
   4   2  31       12.60       20.85    119.70 o 
   5   2  31        4.40      416.30    246.42 o 
   6   2  31     7276.86     7101.87    297.47 o 
   7   2  31     1811.66     1685.95    170.41 o 
   8   2  31     2878.82     2715.24    270.91 o 
   1   3  31      303.01      318.38    117.28 o 
   2   3  31     2633.02     2474.01    152.62 o 
   3   3  31     1388.62     1500.98    174.16 o 
   4   3  31     5501.69     5559.11    242.69 o 
   5   3  31       36.90      -16.84    122.94 o 
   6   3  31      390.64      346.34    133.04 o 
   7   3  31      578.28      671.57    146.40 o 
   8   3  31      386.22      470.76    148.54 o 
   0   4  31     1840.71     1632.63    260.86 o 
   1   4  31     2810.71     2921.81    173.51 o 
   2   4  31       93.80      197.31    101.76 o 
   3   4  31       17.80       39.45    108.13 o 
   4   4  31      712.74      725.10    127.48 o 
   5   4  31      856.76     1030.59    157.42 o 
   6   4  31     1229.98     1228.19    157.78 o 
   7   4  31     1110.38     1115.03    156.68 o 
   8   4  31        1.95      294.82    144.37 o 
   1   5  31      468.85      475.47    108.61 o 
   2   5  31     8347.73     8188.23    301.42 o 
   3   5  31       10.47      235.91    115.08 o 
   4   5  31     3448.30     3354.84    224.84 o 
   5   5  31      361.20      550.12    138.40 o 
   6   5  31       85.94      282.57    134.35 o 
   7   5  31      248.60       29.13    136.40 o 
   0   6  31    11121.20    11103.28    473.37 o 
   1   6  31     1726.63     1934.71    141.74 o 
   2   6  31     1722.95     1844.05    149.95 o 
   3   6  31      880.88      835.14    128.83 o 
   4   6  31     2256.96     2122.71    163.38 o 
   5   6  31      206.23      241.35    127.35 o 
   6   6  31     5432.76     5562.49    296.59 o 
   7   6  31      862.87      896.00    159.83 o 
   1   7  31      338.71      305.76    110.29 o 
   2   7  31     3600.72     3715.90    210.14 o 
   3   7  31     2535.60     2560.60    224.35 o 
   4   7  31     4291.16     4531.83    237.52 o 
   5   7  31        4.11       85.16    123.25 o 
   6   7  31        1.33      -18.79    131.16 o 
   7   7  31       29.18      201.95    144.66 o 
   0   8  31      132.57       56.06    150.49 o 
   1   8  31        3.41       90.53    108.09 o 
   2   8  31       83.40      178.54    118.73 o 
   3   8  31       14.91       -9.25    118.54 o 
   4   8  31       79.07       64.97    121.16 o 
   5   8  31      215.98      177.89    131.94 o 
   6   8  31      155.33      104.23    138.62 o 
   1   9  31      236.53      322.86    116.26 o 
   2   9  31     2447.92     2585.31    256.97 o 
   3   9  31       22.60      201.89    132.79 o 
   4   9  31     1909.85     1926.51    166.28 o 
   5   9  31      745.92      840.14    159.75 o 
   6   9  31      438.62      440.00    181.22 o 
   0  10  31    10765.05    10160.28    455.34 o 
   1  10  31      516.28      490.95    119.03 o 
   2  10  31     1434.27     1757.80    225.79 o 
   3  10  31     2410.38     2416.63    321.13 o 
   4  10  31     1690.96     1543.72    169.06 o 
   5  10  31      117.71      188.21    148.67 o 
   1  11  31     1598.76     1691.55    151.70 o 
   2  11  31     4408.63     4428.32    227.79 o 
   3  11  31       52.21       72.83    142.62 o 
   4  11  31     2826.93     2409.01    230.61 o 
   5  11  31      833.94     1226.20    245.85 o 
   0  12  31     1591.66     1441.79    214.39 o 
   1  12  31      743.07      693.94    166.53 o 
   2  12  31       31.35      190.39    145.60 o 
   3  12  31       63.83      145.38    155.30 o 
   4  12  31        0.21      160.38    182.10 o 
   1  13  31       97.29       85.60    162.45 o 
   2  13  31     1294.10     1670.77    194.39 o 
   0   0  32    10483.59    10621.48    733.39 o 
   1   0  32     8407.80     8134.94    429.02 o 
   2   0  32     5339.34     5348.46    309.92 o 
   3   0  32     3056.30     3163.60    269.64 o 
   4   0  32       68.03      114.65    173.46 o 
   5   0  32     1590.76     1928.18    236.62 o 
   6   0  32     1789.32     2287.65    265.16 o 
   7   0  32      163.72      302.71    199.69 o 
   8   0  32     2885.23     2877.73    302.15 o 
   1   1  32     1840.97     1509.06    140.59 o 
   2   1  32     4913.93     5114.34    209.35 o 
   3   1  32     3744.82     3792.50    197.59 o 
   4   1  32      379.38      352.17    123.02 o 
   5   1  32     3590.13     3732.13    218.06 o 
   6   1  32      296.26      922.75    343.84 o 
   7   1  32      389.00      396.06    136.98 o 
   8   1  32      136.58      264.86    142.84 o 
   0   2  32     3493.44     3914.71    717.05 o 
   1   2  32      137.07      487.96    121.47 o 
   2   2  32      398.15      336.55    107.19 o 
   3   2  32       66.97      -52.67    112.13 o 
   4   2  32       87.62       95.62    138.17 o 
   5   2  32     1200.43     1295.59    275.17 o 
   6   2  32      151.02      142.41    127.91 o 
   7   2  32      339.38      437.91    148.82 o 
   1   3  32     2371.85     2496.02    166.26 o 
   2   3  32      461.78      441.59    119.54 o 
   3   3  32     3988.33     3895.83    223.93 o 
   4   3  32      471.45      338.59    125.41 o 
   5   3  32     1447.57     1658.21    164.13 o 
   6   3  32      735.09      704.64    145.91 o 
   7   3  32      414.53      607.39    147.91 o 
   0   4  32     8753.92     8378.75    386.60 o 
   1   4  32     2673.18     2913.93    224.11 o 
   2   4  32     3388.53     3669.10    240.54 o 
   3   4  32      164.92      106.36    123.80 o 
   4   4  32      642.29      603.87    125.06 o 
   5   4  32     3074.96     3081.14    206.22 o 
   6   4  32     2211.15     2143.14    185.76 o 
   7   4  32     1027.86     1176.98    234.01 o 
   1   5  32      822.70      741.94    123.63 o 
   2   5  32     3189.29     3244.93    217.46 o 
   3   5  32     1009.25     1047.68    139.43 o 
   4   5  32     2894.37     2393.48    185.36 o 
   5   5  32     4323.70     4040.32    230.81 o 
   6   5  32      809.90      869.17    150.52 o 
   7   5  32     1110.39     1143.88    200.10 o 
   0   6  32      548.94      308.63    158.53 o 
   1   6  32     1153.56     1366.60    146.88 o 
   2   6  32       74.84      109.89    122.25 o 
   3   6  32       36.16       89.48    117.13 o 
   4   6  32      338.28      526.52    128.53 o 
   5   6  32     1379.86     1226.68    159.38 o 
   6   6  32       35.59      215.14    149.59 o 
   7   6  32      274.58      443.51    154.37 o 
   1   7  32     1608.60     1588.80    141.48 o 
   2   7  32       39.57      -32.29    119.28 o 
   3   7  32     2043.46     2176.85    178.33 o 
   4   7  32     2265.26     2351.12    173.13 o 
   5   7  32       85.30      197.18    133.82 o 
   6   7  32      584.58      623.21    155.25 o 
   0   8  32     4429.90     4336.08    291.55 o 
   1   8  32      623.73      836.26    132.97 o 
   2   8  32     6506.61     6933.67    397.30 o 
   3   8  32      372.62      615.72    145.83 o 
   4   8  32        1.66       63.79    125.69 o 
   5   8  32     2849.77     3019.91    214.47 o 
   6   8  32     2819.18     2928.91    221.22 o 
   1   9  32     1320.38     1576.48    147.66 o 
   2   9  32     1057.36      937.46    162.51 o 
   3   9  32      500.80      458.11    141.62 o 
   4   9  32     2512.83     2352.17    311.07 o 
   5   9  32      625.18      596.78    161.67 o 
   0  10  32        7.78     -126.26    161.73 o 
   1  10  32      239.56      299.47    129.96 o 
   2  10  32       29.58     -121.11    121.11 o 
   3  10  32      243.97       77.44    148.36 o 
   4  10  32      148.31      162.89    154.34 o 
   5  10  32       12.28      102.11    148.32 o 
   1  11  32      104.99      205.98    129.45 o 
   2  11  32      796.09      496.82    151.28 o 
   3  11  32     1155.12      765.71    174.01 o 
   4  11  32      870.75      894.78    179.56 o 
   0  12  32     1565.17     1612.55    232.56 o 
   1  12  32      666.66      576.30    165.51 o 
   2  12  32     2299.59     2580.44    205.28 o 
   3  12  32       36.59     -153.63    153.63 o 
   1  13  32     1563.39     1337.41    197.59 o 
   1   1  33      968.25     1221.89    209.96 o 
   2   1  33        5.42       35.41    105.86 o 
   3   1  33     4270.65     4379.96    215.90 o 
   4   1  33      561.34      529.24    134.37 o 
   5   1  33     5637.88     5107.63    256.61 o 
   6   1  33        2.17       45.18    121.89 o 
   7   1  33        9.47       35.33    128.86 o 
   0   2  33      998.71     1481.64    259.29 o 
   1   2  33    18516.06    17416.43    599.31 o 
   2   2  33      485.37      664.77    150.78 o 
   3   2  33      356.42      361.08    119.76 o 
   4   2  33     1905.84     2139.79    175.30 o 
   5   2  33      527.13     1017.09    149.90 o 
   6   2  33      102.26      247.06    178.69 o 
   7   2  33     2673.04     2893.00    266.05 o 
   1   3  33     3881.48     3900.64    204.29 o 
   2   3  33      931.29     1036.37    132.54 o 
   3   3  33     5310.63     5266.86    237.78 o 
   4   3  33     1363.11     1472.21    155.36 o 
   5   3  33     1634.49     1693.67    168.56 o 
   6   3  33       64.28      284.23    134.72 o 
   7   3  33       69.69      208.14    142.54 o 
   0   4  33     3551.39     3830.76    305.82 o 
   1   4  33      732.55      680.94    128.17 o 
   2   4  33      170.82      210.16    113.30 o 
   3   4  33      731.13      592.49    130.46 o 
   4   4  33       11.74      236.21    130.03 o 
   5   4  33      523.34      644.35    168.22 o 
   6   4  33     1721.69     1572.18    173.52 o 
   7   4  33        3.09      154.01    141.17 o 
   1   5  33     1964.26     1768.89    151.65 o 
   2   5  33     1830.69     1645.85    162.02 o 
   3   5  33     5750.00     5953.37    275.23 o 
   4   5  33        6.17       39.43    122.94 o 
   5   5  33     1816.66     1824.65    192.03 o 
   6   5  33      233.24      300.06    142.01 o 
   7   5  33      239.17      174.73    146.22 o 
   0   6  33      158.78      440.45    161.87 o 
   1   6  33     5988.18     5796.17    255.38 o 
   2   6  33     1427.27     1772.45    204.24 o 
   3   6  33      792.82     1876.33    486.73 o 
   4   6  33      551.98      549.42    132.39 o 
   5   6  33     2682.67     2766.78    204.33 o 
   6   6  33        0.39      142.16    183.55 o 
   1   7  33     1138.01     1066.49    141.37 o 
   2   7  33      106.74      302.89    129.01 o 
   3   7  33     3515.43     3383.81    217.25 o 
   4   7  33      233.80      152.21    126.27 o 
   5   7  33     1672.80     1866.78    193.81 o 
   6   7  33      564.87      638.65    162.23 o 
   0   8  33        2.54      147.74    212.22 o 
   1   8  33        0.88      -77.90    114.45 o 
   2   8  33      114.09      222.37    135.34 o 
   3   8  33      143.61      126.97    137.77 o 
   4   8  33       67.87      371.67    143.03 o 
   5   8  33       73.73      376.65    150.95 o 
   1   9  33       93.77      121.20    123.89 o 
   2   9  33      293.79      351.10    146.36 o 
   3   9  33     2149.43     2119.71    186.84 o 
   4   9  33        7.99     -136.18    136.18 o 
   5   9  33     1370.23     1652.85    189.52 o 
   0  10  33      811.87      674.85    189.76 o 
   1  10  33     2185.71     2801.48    187.89 o 
   2  10  33     1272.11     1274.20    175.63 o 
   3  10  33       97.39      171.18    148.55 o 
   4  10  33     1627.91     1546.24    204.73 o 
   1  11  33      267.04      283.51    144.34 o 
   2  11  33      652.33      593.54    168.37 o 
   3  11  33     3179.98     3036.33    237.02 o 
   0  12  33     1287.35     2416.05    367.69 o 
   1  12  33        8.45       -3.56    144.22 o 
   2  12  33      277.53      382.23    160.41 o 
   0   0  34    25053.28    23753.95   1429.09 o 
   1   0  34     8388.62     8171.10    440.67 o 
   2   0  34      703.81      912.50    244.79 o 
   3   0  34      284.64      -44.15    273.64 o 
   4   0  34     1281.43     1528.62    230.97 o 
   5   0  34       34.32      -72.98    186.97 o 
   6   0  34     1421.40     1567.70    337.94 o 
   7   0  34      715.17      691.69    237.56 o 
   1   1  34      209.24      314.96    126.95 o 
   2   1  34     4163.73     3933.12    207.84 o 
   3   1  34     2262.10     2439.98    173.97 o 
   4   1  34     5329.49     5590.87    288.60 o 
   5   1  34      117.70      185.24    132.25 o 
   6   1  34       21.22       42.58    128.03 o 
   7   1  34      379.25      556.87    150.35 o 
   0   2  34      959.04      815.20    196.55 o 
   1   2  34      308.00      525.89    138.53 o 
   2   2  34      245.98      403.77    124.16 o 
   3   2  34      620.06      634.91    134.28 o 
   4   2  34      243.22      320.16    134.92 o 
   5   2  34       96.12       37.85    132.51 o 
   6   2  34      573.24      491.43    144.09 o 
   7   2  34       49.49      115.21    143.22 o 
   1   3  34        1.90      109.54    127.14 o 
   2   3  34     1290.99     1469.72    172.83 o 
   3   3  34     3111.86     3349.98    238.52 o 
   4   3  34     3283.46     3469.00    214.94 o 
   5   3  34      456.23      275.48    140.11 o 
   6   3  34      572.66      490.67    153.08 o 
   7   3  34        6.69      -72.29    136.52 o 
   0   4  34     9379.58     8916.55    468.53 o 
   1   4  34     3585.81     3882.57    263.82 o 
   2   4  34      807.39      918.52    155.69 o 
   3   4  34        5.09       -0.59    128.35 o 
   4   4  34      968.17      718.75    145.97 o 
   5   4  34      221.26      499.08    155.74 o 
   6   4  34     3668.22     3732.97    236.10 o 
   1   5  34      390.11      607.51    128.95 o 
   2   5  34     2211.37     1928.71    171.46 o 
   3   5  34     2096.74     2171.92    185.70 o 
   4   5  34     5626.98     6026.19    283.36 o 
   5   5  34       79.76      123.91    142.18 o 
   6   5  34       17.06      652.16    213.71 o 
   0   6  34       25.00       72.23    174.82 o 
   1   6  34       11.45      274.76    125.63 o 
   2   6  34      348.67      441.18    145.52 o 
   3   6  34      628.12      586.07    148.62 o 
   4   6  34      270.01      255.35    133.40 o 
   5   6  34       52.92       58.68    152.77 o 
   6   6  34      417.65      552.71    156.87 o 
   1   7  34      565.57      480.49    134.36 o 
   2   7  34      745.91      969.58    207.43 o 
   3   7  34      884.76      825.23    156.63 o 
   4   7  34     2318.39     2697.44    252.83 o 
   5   7  34     1038.07     1187.21    168.27 o 
   0   8  34     2261.42     2392.13    243.44 o 
   1   8  34     1247.83     1209.46    160.92 o 
   2   8  34        2.00       28.77    134.96 o 
   3   8  34      444.18      447.31    148.43 o 
   4   8  34      535.85      921.22    170.39 o 
   5   8  34      324.42      608.52    157.62 o 
   1   9  34        1.42      197.94    192.23 o 
   2   9  34      730.81      483.76    148.01 o 
   3   9  34     1411.60     1371.79    176.19 o 
   4   9  34     4195.18     4426.07    258.91 o 
   0  10  34      133.64     -101.08    188.69 o 
   1  10  34      134.48      255.78    153.82 o 
   2  10  34       22.18     -108.45    138.20 o 
   3  10  34      377.39      432.94    154.80 o 
   4  10  34       82.92       58.24    167.90 o 
   1  11  34        0.19       64.02    138.50 o 
   2  11  34      377.25      214.69    160.09 o 
   0  12  34     1639.24     1814.42    260.97 o 
   1   1  35      342.55      321.67    133.45 o 
   2   1  35     4101.05     4163.64    237.32 o 
   3   1  35       45.71      -61.18    128.09 o 
   4   1  35     8096.17     7954.28    316.49 o 
   5   1  35      353.41      295.57    144.63 o 
   6   1  35      784.17      742.79    149.74 o 
   0   2  35    20639.57    20086.80    873.06 o 
   1   2  35      318.26      278.09    128.05 o 
   2   2  35     4671.07     4748.86    238.33 o 
   3   2  35      730.84      876.70    159.44 o 
   4   2  35        1.56     -116.79    131.07 o 
   5   2  35      327.56      456.85    145.81 o 
   6   2  35      958.32      923.15    193.87 o 
   1   3  35      127.43       66.22    130.31 o 
   2   3  35     9505.69     8784.65    399.45 o 
   3   3  35       34.73       49.73    130.21 o 
   4   3  35     2119.04     1812.49    181.30 o 
   5   3  35      547.52      461.48    145.96 o 
   6   3  35       24.38       53.65    143.02 o 
   0   4  35       75.11      638.72    341.13 o 
   1   4  35      903.28      931.20    150.45 o 
   2   4  35     2606.87     2882.66    199.71 o 
   3   4  35       20.00       79.59    134.32 o 
   4   4  35     1155.09      970.96    157.93 o 
   5   4  35        8.71       -8.02    137.98 o 
   6   4  35       67.54       -5.86    143.27 o 
   1   5  35      640.57      970.80    153.60 o 
   2   5  35      618.73      495.24    145.20 o 
   3   5  35      572.57     1055.32    246.60 o 
   4   5  35     6360.43     6088.46    367.00 o 
   5   5  35      125.97      110.10    142.20 o 
   6   5  35     1000.75      965.71    166.48 o 
   0   6  35     2056.74     2019.79    255.29 o 
   1   6  35      525.59      440.59    132.47 o 
   2   6  35     1714.93     2035.40    181.83 o 
   3   6  35       13.96       -8.88    132.53 o 
   4   6  35      394.26      254.15    149.98 o 
   5   6  35      341.23      249.56    151.53 o 
   1   7  35      695.88      580.53    142.25 o 
   2   7  35     1009.64     1129.40    163.47 o 
   3   7  35       12.21      132.27    139.50 o 
   4   7  35     2173.66     1915.37    189.11 o 
   5   7  35      429.38      451.31    158.85 o 
   0   8  35     1073.37      896.51    227.50 o 
   1   8  35      115.20      246.79    142.50 o 
   2   8  35      347.16      179.25    147.08 o 
   3   8  35       20.66       17.94    139.81 o 
   4   8  35       18.72      154.21    149.19 o 
   1   9  35      146.93      260.78    145.25 o 
   2   9  35      307.06      253.17    160.25 o 
   3   9  35      219.86      188.21    152.01 o 
   4   9  35     1316.63     1485.10    190.02 o 
   0  10  35      410.84      189.20    184.74 o 
   1  10  35       23.13        8.94    145.44 o 
   2  10  35     1024.23     1163.60    174.91 o 
   3  10  35      213.45      164.17    156.19 o 
   1  11  35      398.70      341.32    155.87 o 
   0   0  36     2118.08     1893.71    351.42 o 
   1   0  36     8710.64    10855.88   1693.94 o 
   2   0  36      423.89     1076.28    232.62 o 
   3   0  36      293.37      485.06    288.81 o 
   4   0  36      147.66      193.05    240.15 o 
   5   0  36     1951.63     1904.18    261.12 o 
   6   0  36        6.13      151.35    205.84 o 
   1   1  36     3587.22     3379.53    212.23 o 
   2   1  36     2024.91     2396.39    198.14 o 
   3   1  36     2649.05     3014.71    312.27 o 
   4   1  36      209.56      238.16    135.23 o 
   5   1  36     1550.37     1563.06    177.51 o 
   6   1  36      103.04      126.28    143.95 o 
   0   2  36      473.96      766.26    234.49 o 
   1   2  36      294.38      401.69    136.07 o 
   2   2  36      475.68      517.38    178.29 o 
   3   2  36      854.22      936.46    192.11 o 
   4   2  36       11.10      -37.30    132.71 o 
   5   2  36      269.24      260.08    148.11 o 
   6   2  36        0.97      -26.99    144.76 o 
   1   3  36     1057.84     1005.58    157.95 o 
   2   3  36     1544.36     1652.07    184.45 o 
   3   3  36     3641.52     3987.87    230.75 o 
   4   3  36      418.52      446.81    155.07 o 
   5   3  36     2763.60     3185.62    263.70 o 
   6   3  36      179.94       35.99    148.29 o 
   0   4  36     1285.88     1710.73    239.11 o 
   1   4  36     5573.06     6150.48    288.09 o 
   2   4  36      446.78      555.23    141.94 o 
   3   4  36     1312.23     1202.58    165.03 o 
   4   4  36      756.59      821.28    175.41 o 
   5   4  36     2256.49     2191.82    194.90 o 
   1   5  36     3336.00     3623.31    275.36 o 
   2   5  36      591.31      578.15    145.03 o 
   3   5  36     1348.82     1291.53    169.41 o 
   4   5  36      162.37      129.25    150.25 o 
   5   5  36     1580.13     1277.38    178.39 o 
   0   6  36       40.40     -179.64    184.37 o 
   1   6  36       85.33      131.20    134.67 o 
   2   6  36      301.17      111.01    137.72 o 
   3   6  36      642.40      384.95    144.96 o 
   4   6  36      278.98      227.53    156.90 o 
   5   6  36       90.67      171.61    162.82 o 
   1   7  36      192.90     -128.54    139.54 o 
   2   7  36      202.90      -46.20    134.64 o 
   3   7  36     1927.60     1772.85    184.49 o 
   4   7  36      562.07      633.92    176.06 o 
   0   8  36       88.68      -66.78    198.81 o 
   1   8  36     1132.07     1099.42    186.55 o 
   2   8  36       97.71        5.67    142.05 o 
   3   8  36      245.60      308.23    165.76 o 
   4   8  36      762.20      451.72    157.84 o 
   1   9  36      402.33      256.72    151.85 o 
   2   9  36      201.97      390.38    153.19 o 
   3   9  36     1628.88     1332.91    183.77 o 
   0  10  36      144.98      400.33    221.64 o 
   1  10  36      140.50      171.77    153.24 o 
   2  10  36      182.81       70.45    151.55 o 
   1   1  37      308.43      466.16    142.19 o 
   2   1  37     1042.04      973.80    159.32 o 
   3   1  37     2823.10     2895.08    238.81 o 
   4   1  37     1261.93     1025.00    171.86 o 
   5   1  37     1949.89     1817.72    188.16 o 
   0   2  37     6269.65     6707.80    426.03 o 
   1   2  37     8692.51     9134.43    424.06 o 
   2   2  37       28.12       61.20    143.22 o 
   3   2  37      121.57      266.75    178.38 o 
   4   2  37        0.99     -156.16    180.94 o 
   5   2  37     1691.84     1410.31    182.30 o 
   1   3  37     4090.71     4170.14    236.98 o 
   2   3  37      403.33      486.01    151.24 o 
   3   3  37     3654.58     3738.67    246.94 o 
   4   3  37      477.53      616.98    165.21 o 
   5   3  37      347.53      363.04    156.79 o 
   0   4  37     1320.51     1522.70    241.79 o 
   1   4  37       10.86      124.72    137.64 o 
   2   4  37      211.70      123.39    151.26 o 
   3   4  37     1616.31     1523.47    177.53 o 
   4   4  37        0.03      -89.81    150.32 o 
   5   4  37     1134.20      951.77    182.23 o 
   1   5  37        2.36       58.04    136.24 o 
   2   5  37       14.63      155.40    147.62 o 
   3   5  37     3438.91     3499.94    235.51 o 
   4   5  37     2628.39     2541.34    223.72 o 
   5   5  37     2191.31     1732.89    203.90 o 
   0   6  37     2442.44     2425.74    284.21 o 
   1   6  37     1388.34     1524.52    185.48 o 
   2   6  37       84.53      251.68    149.52 o 
   3   6  37      154.41       24.80    142.78 o 
   4   6  37      252.69      368.70    166.19 o 
   1   7  37     1418.40     1748.51    195.35 o 
   2   7  37      124.51      348.80    228.21 o 
   3   7  37     1836.97     1896.11    206.44 o 
   4   7  37     1197.92      920.39    199.77 o 
   0   8  37      237.11      351.27    217.83 o 
   1   8  37        9.65      -54.88    149.84 o 
   2   8  37       48.36      -30.68    143.71 o 
   3   8  37        3.05       40.75    148.16 o 
   1   9  37       12.02       51.02    149.64 o 
   2   9  37        9.61     -109.91    153.17 o 
   0   0  38    26545.82    25116.49   1518.55 o 
   1   0  38     1029.84     1701.99    247.58 o 
   2   0  38      283.58      287.20    310.45 o 
   3   0  38       82.58       49.81    218.73 o 
   4   0  38      988.35     1093.41    334.76 o 
   5   0  38        1.58     -206.83    206.83 o 
   1   1  38        0.74      201.74    140.53 o 
   2   1  38     3026.95     3306.97    339.52 o 
   3   1  38        3.33      -57.02    155.88 o 
   4   1  38     2446.42     2780.90    265.75 o 
   5   1  38       17.02       -9.48    151.49 o 
   0   2  38       25.01      126.71    238.55 o 
   1   2  38      947.76     1047.11    163.45 o 
   2   2  38       72.82      153.53    149.13 o 
   3   2  38      143.01      167.32    165.09 o 
   4   2  38       10.19      -69.14    148.65 o 
   5   2  38      383.56      435.07    162.48 o 
   1   3  38      304.93      476.21    153.03 o 
   2   3  38     1878.06     1938.45    201.71 o 
   3   3  38      265.36      443.77    169.85 o 
   4   3  38     3756.16     3775.40    302.47 o 
   5   3  38        1.39      -49.07    154.59 o 
   0   4  38    11535.60    11918.10    594.79 o 
   1   4  38      478.59      432.22    148.62 o 
   2   4  38      654.99      648.62    162.80 o 
   3   4  38        4.48       70.86    152.97 o 
   4   4  38      495.16      401.02    169.64 o 
   1   5  38       42.75      383.63    156.53 o 
   2   5  38     3062.86     2696.65    225.67 o 
   3   5  38       43.25      -48.68    146.98 o 
   4   5  38     4218.56     4450.58    303.79 o 
   0   6  38     1368.10     1725.69    257.24 o 
   1   6  38      515.48      312.82    182.91 o 
   2   6  38      488.40      477.24    165.72 o 
   3   6  38      271.72      284.29    159.12 o 
   1   7  38       68.56      192.97    158.67 o 
   2   7  38      471.58      497.40    166.67 o 
   3   7  38       59.74      149.23    151.36 o 
   0   8  38     3680.80     4273.23    362.30 o 
   1   8  38       21.30      310.61    198.08 o 
   2   8  38     1620.71     1593.23    193.17 o 
   1   1  39     2500.41     2978.48    215.79 o 
   2   1  39      800.54      951.08    182.52 o 
   3   1  39     1024.17     1010.04    195.31 o 
   4   1  39     1622.68     1884.08    329.36 o 
   0   2  39    10282.36    10629.78    554.34 o 
   1   2  39     1553.74     1251.31    172.44 o 
   2   2  39     1864.44     1956.45    214.85 o 
   3   2  39       74.75       11.30    169.30 o 
   4   2  39        5.19      202.97    171.60 o 
   1   3  39     2521.69     2606.58    206.38 o 
   2   3  39     1125.02     1308.47    188.10 o 
   3   3  39     1390.41     1397.31    247.64 o 
   4   3  39     2127.77     1913.22    210.11 o 
   0   4  39       55.29      404.74    215.93 o 
   1   4  39      933.22      829.32    173.58 o 
   2   4  39      324.40      338.85    164.49 o 
   3   4  39       38.84      986.35    523.37 o 
   4   4  39      430.46      298.20    173.25 o 
   1   5  39        0.37      -80.79    155.44 o 
   2   5  39     1002.97     1271.95    199.84 o 
   3   5  39      456.56      486.87    186.17 o 
   0   6  39     3480.42     3275.65    348.98 o 
   1   6  39     2220.82     2149.02    210.96 o 
   2   6  39      631.89      461.82    172.01 o 
   1   7  39      679.17      463.91    171.24 o 
   0   0  40       10.87       93.47    544.21 o 
   1   0  40     6066.65     5644.23    408.54 o 
   2   0  40     1394.12     1509.04    302.54 o 
   3   0  40      195.14      311.07    378.52 o 
   1   1  40     2379.58     2527.39    214.12 o 
   2   1  40      764.54      531.51    183.30 o 
   3   1  40     1469.62     1538.34    215.53 o 
   0   2  40     1880.01     2309.11    286.05 o 
   1   2  40        0.09       39.01    148.23 o 
   2   2  40      181.85      406.69    164.33 o 
   3   2  40        1.38     -211.65    211.65 o 
   1   3  40     1268.78     1214.19    220.57 o 
   2   3  40        0.00       92.76    159.03 o 
   3   3  40     2115.13     2388.84    277.83 o 
   0   4  40      324.10      391.06    225.82 o 
   1   4  40     4873.41     5201.69    300.39 o 
   2   4  40      129.68       41.68    159.45 o 
   3   4  40      233.39      305.05    177.20 o 
   1   5  40     2716.90     3005.66    240.10 o 
   2   5  40      628.19      378.33    178.69 o 
   0   6  40     1480.57     2444.84    345.70 o 
   1   6  40        0.11      154.20    163.21 o 
   1   1  41       24.23      -28.96    151.90 o 
   2   1  41     2395.62     2394.26    262.87 o 
   0   2  41     7874.49     9886.29   1072.09 o 
   1   2  41     2197.29     2241.45    218.85 o 
   2   2  41       96.97      163.11    174.71 o 
   1   3  41      138.46      282.93    169.46 o 
   2   3  41     1877.64     1806.05    207.58 o 
   0   4  41     1847.83     1710.72    281.12 o 
   1   4  41      258.66      401.98    170.07 o 
   0   0  42     3252.53     4577.26    550.18 o 
   1   0  42       92.52      173.60    222.88 o 
                                                 
